# Supplementary material for: Definition of the transcriptional units of inherited retinal disease genes by meta-analysis of human retinal transcriptome data
Source: BMC Genomics. 2023 Apr 18;24:206. doi: 10.1186/s12864-023-09300-w (PMC10111803; doi:10.1186/s12864-023-09300-w)
Supplement: Supplementary file 1 — Additional file 1: Supplementary Dataset File 1. List of the IRD genes analyzed in this study. [file 12864_2023_9300_MOESM1_ESM.xlsx]

## Sheet: Sup Tab1
Supplementary Dataset File 1: List of the IRD genes analyzed in this study
Symbols	Other symbols	Location	Gene name	OMIM diseases
ABCA4		1p22.1	Atp Binding Cassette Subfamily A Member 4	recessive Stargardt disease, juvenile and late onset; recessive macular dystrophy; recessive retinitis pigmentosa; recessive fundus flavimaculatus; recessive cone-rod dystrophy
ABHD12		20p11.21	Abhydrolase Domain Containing 12, Lysophospholipase	recessive syndromic PHARC; recessive Usher syndrome, type 3-like
ACBD5		10p12.1	Acyl-Coa Binding Domain Containing 5	recessive cone-rod dystrophy with psychomotor delay
ADAM9		8p11.23	Adam Metallopeptidase Domain 9	recessive cone-rod dystrophy
ADGRA3	GPR125	4p15.2	Adhesion G Protein-Coupled Receptor A3	recessive retinitis pigmentosa
ADGRV1		5q14.3	Adhesion G Protein-Coupled Receptor V1	recessive Usher syndrome, type 2; dominant/recessive febrile convulsions
ADIPOR1		1q32.1	Adiponectin Receptor 1	recessive retinitis pigmentosa, syndromic, Bardet-Biedl like; dominant retinitis pigmentosa
AGBL5		2p23.3	Agbl Carboxypeptidase 5	recessive retinitis pigmentosa
AHI1		6q23.3	Abelson Helper Integration Site 1	recessive Joubert syndrome
AHR		7p21.1	Aryl Hydrocarbon Receptor	recessive retinitis pigmentosa
AIPL1		17p13.2	Aryl Hydrocarbon Receptor Interacting Protein Like 1	recessive Leber congenital amaurosis; dominant cone-rod dystrophy
ALMS1		2p13.1	Alms1 Centrosome And Basal Body Associated Protein	recessive Alström syndrome
ARHGEF18		19p13.2	Rho/Rac Guanine Nucleotide Exchange Factor 18	recessive retinitis pigmentosa
ARL2BP		16q13.3	Adp Ribosylation Factor Like Gtpase 2 Binding Protein	recessive retinitis pigmentosa
ARL3		10q24.32	Adp Ribosylation Factor Like Gtpase 3	dominant retinitis pigmentosa
ARL6		3q11.2	Adp Ribosylation Factor Like Gtpase 6	recessive Bardet-Biedl syndrome; recessive retinitis pigmentosa
ARSG		17q24.2	Arylsulfatase G	recessive Usher syndrome, atypical
ASRGL1		11q12.3	Asparaginase And Isoaspartyl Peptidase 1	recessive retinal degeneration
ATF6		1q23.3	Activating Transcription Factor 6	recessive achromatopsia
BBIP1		10q25.2	Bbsome Interacting Protein 1	recessive Bardet-Biedl syndrome
BBS1		11q13	Bardet-Biedl Syndrome 1	recessive Bardet-Biedl syndrome; recessive retinitis pigmentosa
BBS10		12q21.2	Bardet-Biedl Syndrome 10	recessive Bardet-Biedl syndrome
BBS12		4q27	Bardet-Biedl Syndrome 12	recessive Bardet-Biedl syndrome
BBS2		16q13	Bardet-Biedl Syndrome 2	recessive Bardet-Biedl syndrome; recessive retinitis pigmentosa
BBS4		15q24.1	Bardet-Biedl Syndrome 4	recessive Bardet-Biedl syndrome
BBS5		2q31.1	Bardet-Biedl Syndrome 5	recessive Bardet-Biedl syndrome
BBS7		4q27	Bardet-Biedl Syndrome 7	recessive Bardet Biedl syndrome
BBS9		7p14.3	Bardet-Biedl Syndrome 9	recessive Bardet Biedl syndrome
BEST1		11q12.3	Bestrophin 1	dominant macular dystrophy, Best type; dominant vitreoretinochoroidopathy; recessive bestrophinopathy; recessive retinitis pigmentosa; dominant retinitis pigmentosa
C1QTNF5		11q23.3	C1q And Tnf Related 5	dominant macular dystrophy, late onset; dominant macular dystrophy with lens zonules
C21orf2		21q22.3	Cilia And Flagella Associated Protein 410	recessive cone-rod dystrophy
C8orf37		8q22.1	Cilia And Flagella Associated Protein 418	recessive cone-rod dystrophy; recessive retinitis pigmentosa with early macular involvement; recessive Bardet-Biedl syndrome
CABP4		11q13.1	Calcium Binding Protein 4	recessive congenital stationary night blindness; recessive congenital cone-rod synaptic disease; recessive Leber congenital amaurosis
CACNA1F		Xp11.23	Calcium Voltage-Gated Channel Subunit Alpha1 F	X-linked congenital stationary night blindness, incomplete; AIED-like disease; severe congenital stationary night blindness; X-linked progressive cone-rod dystrophy
CACNA2D4		12p13.33	Calcium Voltage-Gated Channel Auxiliary Subunit Alpha2delta 4	recessive cone dystrophy
CC2D2A		4p15.33	Coiled-Coil And C2 Domain Containing 2a	recessive retinitis pigmentosa and mental retardation; recessive Joubert syndrome
CCT2		12q15	Chaperonin Containing Tcp1 Subunit 2	recessive Leber congenital amaurosis
CDH23		10q22.1	Cadherin Related 23	recessive Usher syndrome, type 1d; recessive deafness without retinitis pigmentosa; digenic Usher syndrome with PCDH15
CDH3		16q22.1	Cadherin 3	recessive macular dystrophy, juvenile with hypotrichosis
CDHR1		10q23.1	Cadherin Related Family Member 1	recessive cone-rod dystrophy
CEP164		11q23.3	Centrosomal Protein 164	recessive nephronophthisis with retinal degeneration
CEP19		3q29	Centrosomal Protein 19	recessive Bardet-Biedl syndrome
CEP250		20q11.22	Centrosomal Protein 250	recessive Usher syndrome, atypical
CEP290		12q21.32	Centrosomal Protein 290	recessive Senior-Loken syndrome; recessive Joubert syndrome; recessive Leber congenital amaurosis; recessive Meckel syndrome
CEP78		9q21.2	Centrosomal Protein 78	recessive cone-rod dystrophy with hearing loss; recessive Usher syndrome, atypical
CERKL		2q31.3	Ceramide Kinase Like	recessive retinitis pigmentosa; recessive cone-rod dystrophy with inner retinopathy
CHM		Xq21.2	Chm Rab Escort Protein	X-linked choroideremia
CIB2		15q25.1	Calcium And Integrin Binding Family Member 2	recessive Usher syndrome, type 1J
CLCC1		1p13.3	Chloride Channel Clic Like 1	recessive retinitis pigmentosa, severe
CLN3		16p11.2	Cln3 Lysosomal/Endosomal Transmembrane Protein, Battenin	recessive Batten disease (ceroid-lipofuscinosis, neuronal 3), juvenile
CLRN1		3q25.1	Clarin 1	recessive Usher syndrome, type 3; recessive retinitis pigmentosa
CLUAP1		16p13.3	Clusterin Associated Protein 1	recessive Leber congenital amaurosis
CNGA1		4p12	Cyclic Nucleotide Gated Channel Subunit Alpha 1	recessive retinitis pigmentosa
CNGA3		2q11.2	Cyclic Nucleotide Gated Channel Subunit Alpha 3	recessive achromatopsia; recessive cone-rod dystrophy
CNGB1		16q21	Cyclic Nucleotide Gated Channel Subunit Beta 1	recessive retinitis pigmentosa
CNGB3		8q21.3	Cyclic Nucleotide Gated Channel Subunit Beta 3	recessive achromatopsia Pingelapese; recessive progressive cone dystrophy
CNNM4		2q11.2	Cyclin And Cbs Domain Divalent Metal Cation Transport Mediator 4	recessive cone-rod dystrophy and amelogenesis imperfecta syndrome
CRB1		1q31.3	Crumbs Cell Polarity Complex Component 1	recessive retinitis pigmentosa with para-arteriolar preservation of the RPE (PPRPE); recessive retinitis pigmentosa; recessive Leber congenital amaurosis; dominant pigmented paravenous chorioretinal atrophy
CRX		19q13.32	Cone-Rod Homeobox	dominant cone-rod dystrophy; recessive, dominant and de novo Leber congenital amaurosis; dominant retinitis pigmentosa
CSPP1		8q13.1-q13.2	Centrosome And Spindle Pole Associated Protein 1	recessive Jobert syndrome
CTNNA1		5q31.2	Catenin Alpha 1	dominant macular dystrophy, butterfly-shaped
CWC27		5q12.3	Cwc27 Spliceosome Associated Cyclophilin	recessive retinitis pigmentosa, non-syndromic; recessive retinitis pigmentosa and skeletal anomalies
CYP4V2		4q35.2	Cytochrome P450 Family 4 Subfamily V Member 2	recessive Bietti crystalline corneoretinal dystrophy; recessive retinitis pigmentosa
DHX38		16q22.2	Deah-Box Helicase 38	recessive retinitis pigmentosa, early onset with macular coloboma
DRAM2		1p13.3	Dna Damage Regulated Autophagy Modulator 2	recessive macular dystrophy, early adult onset
DTHD1		4p14	Death Domain Containing 1	recessive Leber congenital amaurosis with myopathy
DYNC2H1		11q22.3	Dynein Cytoplasmic 2 Heavy Chain 1	recessive retinal degeneration, non-syndromic
DYNC2I2	WDR34	9q34.11	Dynein 2 Intermediate Chain 2	recessive rod-cone dystrophy, non-syndromic; recessive short-rib thoracic dysplasia, polydactyly and retinal dystrophy
EFEMP1		2p16.1	Egf Containing Fibulin Extracellular Matrix Protein 1	dominant radial, macular drusen; dominant Doyne honeycomb retinal degeneration (Malattia Leventinese)
ELOVL4		6q14.1	Elovl Fatty Acid Elongase 4	dominant macular dystrophy, Stargardt-like; recessive spinocerebellar ataxia; recessive ichthyosis, quadriplegia and retardation
EMC1		1p36.13	Er Membrane Protein Complex Subunit 1	recessive retinitis pigmentosa
ENSA		1q21.3	Endosulfine Alpha	recessive retinitis pigmentosa
ESPN		1p36.31	Espin	recessive Usher syndrome
EXOSC2		9q34.12	Exosome Component 2	recessive retinitis pigmentosa with hearing loss and additional disabilities
EYS		6q12	Eyes Shut Homolog	recessive retinitis pigmentosa
FAM161A		2p15	Fam161 Centrosomal Protein A	recessive retinitis pigmentosa
FLVCR1		1q32.3	Flvcr Heme Transporter 1	recessive retinitis pigmentosa with posterior column ataxia (PCARP)
GDF6		8q22.1	Growth Differentiation Factor 6	recessive Leber congenital amaurosis; dominant Klippel-Feil syndrome; dominant microphthalmia
GNAT1		3p21.31	G Protein Subunit Alpha Transducin 1	dominant congenital stationary night blindness, Nougaret type; recessive congenital stationary night blindness
GNAT2		1p13.3	G Protein Subunit Alpha Transducin 2	recessive achromatopsia
GNB3		12p13.31	G Protein Subunit Beta 3	recessive congenital stationary night blindness
GNPTG		16p13.3	N-Acetylglucosamine-1-Phosphate Transferase Subunit Gamma	recessive retinitis pigmentosa and skeletal abnormalities; recessive mucolipidosis III gamma
GPR179		17q12	G Protein-Coupled Receptor 179	recessive complete congenital stationary night blindness
GRK1		13q34	G Protein-Coupled Receptor Kinase 1	recessive congenital stationary night blindness, Oguchi type
GRM6		5q35.3	Glutamate Metabotropic Receptor 6	recessive congenital stationary night blindness
GUCA1A		6p21.1	Guanylate Cyclase Activator 1a	dominant cone dystrophy; dominant cone-rod dystrophy
GUCA1B		6p21.1	Guanylate Cyclase Activator 1b	dominant retinitis pigmentosa; dominant macular dystrophy
GUCY2D		17p13.1	Guanylate Cyclase 2d, Retinal	recessive Leber congenital amaurosis; dominant cone-rod dystrophy
HARS		5q31.3	Histidyl-Trna Synthetase 1	recessive Usher syndrome
HGSNAT		8p11.21-p11.1	Heparan-Alpha-Glucosaminide N-Acetyltransferase	recessive retinitis pigmentosa, non-syndromic; recessive mucopolysaccharidosis
HK1		10q22.1	Hexokinase 1	dominant retinitis pigmentosa; recessive nonspherocytic hemolytic anemia; recessive hereditary neuropathy (Russe type)
IDH3B		20p13	Isocitrate Dehydrogenase (Nad(+)) 3 Non-Catalytic Subunit Beta	recessive retinitis pigmentosa
IFT140		16p13.3	Intraflagellar Transport 140	recessive Mainzer-Saldino syndrome; recessive retinitis pigmentosa; recessive Leber congenital amaurosis
IFT172		2p33.3	Intraflagellar Transport 172	recessive Bardet-Biedl syndrome; recessive retinitis pigmentosa
IFT27		22q12.3	Intraflagellar Transport 27	recessive Bardet-Biedl syndrome
IFT81		12q24.11	Intraflagellar Transport 81	recessive cone-rod dystrophy; recessive spectrum of ciliopathies including retinal dystrophy
IMPDH1		7q32.1	Inosine Monophosphate Dehydrogenase 1	dominant retinitis pigmentosa; dominant Leber congenital amaurosis
IMPG1		6q14.1	Interphotoreceptor Matrix Proteoglycan 1	dominant macular dystrophy, vitelliform; recessive macular dystrophy, vitelliform; dominant retinitis pigmentosa
IMPG2		3q12.3	Interphotoreceptor Matrix Proteoglycan 2	recessive retinitis pigmentosa
INPP5E		9q34.3	Inositol Polyphosphate-5-Phosphatase E	recessive Joubert syndrome; recessive MORM syndrome
INVS		9q31.1	Inversin	recessive Senior-Loken syndrome; recessive nephronophthisis
IQCB1		3q13.33	Iq Motif Containing B1	recessive Senior-Loken syndrome; recessive Leber congenital amaurosis
ITM2B		13q14.2	Integral Membrane Protein 2b	dominant retinal dystrophy; dominant dementia, familial
KCNJ13		2q37.1	Potassium Inwardly Rectifying Channel Subfamily J Member 13	dominant vitreoretinal degeneration, snowflake; recessive Leber congenital amaurosis
KCNV2		9p24.2	Potassium Voltage-Gated Channel Modifier Subfamily V Member 2	recessive cone dystrophy with supernormal rod electroretinogram
KIAA1549		7q34	Kiaa1549	recessive retinitis pigmentosa
KIF3B		20q11.21	Kinesin Family Member 3b	dominant retinitis pigmentosa, non-syndromic; dominant retinitis pigmentosa, syndromic
KIZ		20p11.23	Kizuna Centrosomal Protein	recessive retinitis pigmentosa
KLHL7		7p15.3	Kelch Like Family Member 7	dominant retinitis pigmentosa
LAMA1		18p11.31-p11.23	Laminin Subunit Alpha 1	recessive retinal dystrophy and cerebellar dysplasia
LCA5		6q14.1	Lebercilin Lca5	recessive Leber congenital amaurosis
LRAT		4q32.1	Lecithin Retinol Acyltransferase	recessive retinitis pigmentosa, severe early-onset; recessive Leber congenital amaurosis
LRIT3		4q25	Leucine Rich Repeat, Ig-Like And Transmembrane Domains 3	recessive congenital stationary night blindness, complete
LZTFL1		3p21.31	Leucine Zipper Transcription Factor Like 1	recessive Bardet-Biedl syndrome with developmental anomalies
MAK		6p24.2	Male Germ Cell Associated Kinase	recessive retinits pigmentosa
MAPKAPK3		3p21.2	Mapk Activated Protein Kinase 3	dominant Martinique retinal dystrophy and retinitis pigmentosa
MERTK		2q13	Mer Proto-Oncogene, Tyrosine Kinase	recessive retinitis pigmentosa; recessive rod-cone dystrophy, early onset
MFSD8		4q28.2	Major Facilitator Superfamily Domain Containing 8	recessive macular dystrophy
MKKS		20p12.2	Mkks Centrosomal Shuttling Protein	recessive Bardet-Biedl syndrome
MKS1		17q22	Mks Transition Zone Complex Subunit 1	recessive Bardet-Biedl syndrome; recessive Meckel syndrome
MVK		12q24.11	Mevalonate Kinase	recessive retinitis pigmentosa; recessive mevalonic aciduria; recessive hyper-IgD syndrome
MYO7A		11q13.5	Myosin VIIA	recessive Usher syndrome, type 1b; recessive congenital deafness without retinitis pigmentosa; recessive atypical Usher syndrome (USH3-like)
NDP		Xp11.3	Norrin Cystine Knot Growth Factor Ndp	X-linked Norrie disease; familial exudative vitreoretinopathy; Coats disease
NEK2		1q32.3	Nima Related Kinase 2	recessive retinitis pigmentosa
NEUROD1		2q31.3	Neuronal Differentiation 1	recessive retinitis pigmentosa
NMNAT1		1p36.22	Nicotinamide Nucleotide Adenylyltransferase 1	recessive Leber congenital amaurosis
NPHP1		2q13	Nephrocystin 1	recessive Senior-Loken syndrome; recessive nephronophthisis, juvenile; recessive Joubert syndrome; recessive Bardet-Biedl syndrome
NPHP3		3q22.1	Nephrocystin 3	recessive Senior-Loken syndrome; recessive nephronophthisis, adolescent
NPHP4		1p36.31	Nephrocystin 4	recessive Senior-Loken syndrome; recessive nephronophthisis, juvenile
NR2E3		15q23	Nuclear Receptor Subfamily 2 Group E Member 3	recessive enhanced S-cone syndrome (ESC); recessive retinitis pigmentosa in Portuguese Crypto Jews; recessive Goldmann-Favre syndrome; dominant retinitis pigmentosa; combined dominant and recessive retinopathy
NRL		14q11.2	Neural Retina Leucine Zipper	dominant retinitis pigmentosa; recessive retinitis pigmentosa
NRSN1		6p22.3	Neurensin 1	N/A
NYX		Xp11.4	Nyctalopin	X-linked congenital stationary night blindness
OFD1		Xp22.2	Ofd1 Centriole And Centriolar Satellite Protein	X-linked Jobert syndrome; orofaciodigital syndrome 1, Simpson-Golabi-Behmel syndrome 2; X-linked retinitis pigmentosa, severe
OTX2		14q22.3	Orthodenticle Homeobox 2	dominant Leber congenital amaurosis and pituitary dysfunction; recessive microphthalmia; dominant pattern dystrophy
PANK2		20p13	Pantothenate Kinase 2	recessive HARP (hypoprebetalipoproteinemia, acanthocytosis, retinitis pigmentosa, and palladial degeneration); recessive Hallervorden-Spatz syndrome
PCARE		2p23.2	Photoreceptor Cilium Actin Regulator	recessive retinitis pigmentosa
PCDH15		10q21.1	Protocadherin Related 15	recessive Usher syndrome, type 1f; recessive deafness without retinitis pigmentosa; digenic Usher syndrome with CDH23
PCYT1A		3q29	Phosphate Cytidylyltransferase 1a, Choline	recessive cone-rod dystrophy with skeletal disease
PDE6A		5q33.1	Phosphodiesterase 6A	recessive retinitis pigmentosa
PDE6B		4p16.3	Phosphodiesterase 6B	recessive retinitis pigmentosa; dominant congenital stationary night blindness
PDE6C		10q23.33	Phosphodiesterase 6C	recessive cone dystrophy, early onset; recessive complete and incomplete achromatopsia
PDE6G		17q25.3	Phosphodiesterase 6G	recessive retinitis pigmentosa
PDE6H		12p12.3	Phosphodiesterase 6H	recessive achromatopsia, incomplete
PITPNM3		17p13.2	Pitpnm Family Member 3	dominant cone-rod dystrophy
PLA2G5		1p36.13-p36.12	Phospholipase A2 Group V	recessive benign fleck retina
PNPLA6		19p13.2	Patatin Like Phospholipase Domain Containing 6	recessive Boucher-Neuhauser syndrome with chorioretinal dystrophy
POC1B		12q21.33	Poc1 Centriolar Protein B	recessive cone-rod dystrophy; recessive Joubert syndrome
POC5		5q13.3	Poc5 Centriolar Protein	recessive syndromic disease with retinitis pigmentosa
POMGNT1		1p34.1	Protein O-Linked Mannose N-Acetylglucosaminyltransferase 1 (Beta	recessive retinitis pigmentosa
PPT1		1p34.2	Palmitoyl-Protein Thioesterase 1	recessive syndromic retinopathy; recessive Batten disease; recessive neuronal ceroid lipofuscinosis 1
PRCD		17q25.1	Photoreceptor Disc Component	recessive retinitis pigmentosa
PRDM13		6q16.2	Pr/Set Domain 13	dominant macular dystrophy, North Carolina type; dominant progressive bifocal chorioretinal atrophy
PROM1		4p15.32	Prominin 1	recessive retinitis pigmentosa with macular degeneration; dominant Stargardt-like macular dystrophy; dominant macular dystrophy, bull's-eye; dominant cone-rod dystrophy
PROS1		3q11.1	Protein S	recessive retinitis pigmentosa, juvenile
PRPF3		1q21.2	Pre-Mrna Processing Factor 3	dominant retinitis pigmentosa
PRPF31		19q13.42	Pre-Mrna Processing Factor 31	dominant retinitis pigmentosa
PRPF4		9q32	Pre-Mrna Processing Factor 4	dominant retinitis pigmentosa
PRPF6		20q13.33	Pre-Mrna Processing Factor 6	dominant retinits pigmentosa
PRPF8		17p13.3	Pre-Mrna Processing Factor 8	dominant retinitis pigmentosa
PRPH2		6p21.1	Peripherin 2	dominant retinitis pigmentosa; dominant macular dystrophy; digenic RP with ROM1; dominant adult vitelliform macular dystrophy; dominant cone-rod dystrophy; dominant central areolar choroidal dystrophy; recessive LCA
RAB28		4p15.33	Rab28, Member Ras Oncogene Family	recessive cone-rod dystrophy
RAX2		19p13.3	Retina And Anterior Neural Fold Homebox 2	cone-rod dystrophy, isolated; age-related macular degeneration, isolated
RBP3		10q11.22	Retinol Binding Protein 3	recessive retinitis pigmentosa
RBP4		10q23.33	Retinol Binding Protein 4	recessive RPE degeneration
RCBTB1		13q14.2	Rcc1 And Btb Domain Containing Protein 1	recessive syndromic and non-syndromic retinal dystrophy; dominant familial exudative vitreoretinopathy and Coats disease
RD3		1q32.3	Rd3 Regulator Of Gucy2d	recessive Leber congenital amaurosis
RDH10		8q21.11	Retinol Dehydrogenase 10	N/A
RDH11		14q24.1	Retinol Dehydrogenase 11	recessive retinitis pigmentosa, syndromic
RDH12		14q24.1	Retinol Dehydrogenase 12	recessive Leber congenital amaurosis with severe childhood retinal dystrophy; dominant retinitis pigmentosa
RDH5		12q13.2	Retinol Dehydrogenase 5	recessive fundus albipunctatus; recessive cone dystrophy, late onset
REEP6		19p13.3	Receptor Accessory Protein 6	recessive retinitis pigmentosa
RGR		10q23.1	Retinal G Protein Coupled Receptor	recessive retinitis pigmentosa; dominant choroidal sclerosis; dominant retinopathy, diffuse and variable
RGS9		17q24.1	Regulator Of G Protein Signaling 9	recessive delayed cone adaptation
RGS9BP		19q13.12	Regulator Of G Protein Signaling 9 Binding Protein	recessive delayed cone adaptation
RHO		3q22.1	Rhodopsin	dominant retinitis pigmentosa; dominant congenital stationary night blindness; recessive retinitis pigmentosa
RLBP1		15q26.1	Retinaldehyde Binding Protein 1	recessive retinitis pigmentosa; recessive Bothnia dystrophy; recessive retinitis punctata albescens; recessive Newfoundland rod-cone dystrophy
ROM1		11q12.3	Retinal Outer Segment Membrane Protein 1	dominant retinitis pigmentosa; digenic retinitis pigmentosa with PRPH2
RP1		8q12.1	Rp1 Axonemal Microtubule Associated	dominant retinitis pigmentosa; recessive retinitis pigmentosa
RP1L1		8p23.1	Rp1 Like 1	dominant occult macular dystrophy; recessive retinitis pigmentosa
RP2		Xp11.23	Rp2 Activator Of Arl3 Gtpase	X-linked retinitis pigmentosa; X-linked retinitis pigmentosa, dominant
RP9		7p14.3	Rp9 Pre-Mrna Splicing Factor	dominant retinitis pigmentosa
RPE65		1p31.2	Retinoid Isomerohydrolase Rpe65	recessive Leber congenital amaurosis; recessive retinitis pigmentosa; dominant retinits pigmentosa with choroidal invlovlement
RPGR		Xp11.4	Retinitis Pigmentosa Gtpase Regulator	X-linked retinitis pigmentosa, recessive; X-linked retinitis pigmentosa, dominant; X-linked cone dystrophy 1; X-linked atrophic macular dystrophy, recessive
RPGRIP1		14q11.2	Rpgr Interacting Protein 1	recessive Leber congenital amaurosis; recessive cone-rod dystrophy
RPGRIP1L		16q12.2	Rpgrip1 Like	recessive Joubert syndrome; recesssive Meckel syndrome
RS1		Xp22.13	Retinoschisin 1	X-linked retinoschisis
SAG		2q37.1	S-Antigen Visual Arrestin	recessive Oguchi disease; recessive retinitis pigmentosa; dominant retinitis pigmentosa
SAMD11		1p36.33	Sterile Alpha Motif Domain Containing 11	recessive retinitis pigmentosa
SDCCAG8		1q43	Shh Signaling And Ciliogenesis	recessive nephronophthisis, ciliopathy-related; recessive Bardet-Biedl syndrome
SEMA4A		1q22	Semaphorin 4a	dominant retinitis pigmentosa; dominant cone-rod dystrophy
SLC24A1		15q22.31	Solute Carrier Family 24 Member 1	recessive congenital stationary night blindness
SLC4A7		3p24.1	Solute Carrier Family 4 Member 7	recessive rod-cone dystrophy
SLC7A14		3q26.2	Solute Carrier Family 7 Member 14	recessive retinitis pigmentosa
SNRNP200		2q11.2	Small Nuclear Ribonucleoprotein U5 Subunit 200	dominant retinitis pigmentosa
SPATA7		14q31.3	Spermatogenesis Associated 7	recessive Leber congenital amaurosis; recessive RP, juvenile
SPP2		2q37.1	Secreted Phosphoprotein 2	dominant retinitis pigmentosa
TIMP3		22q12.3	Timp Metallopeptidase Inhibitor 3	dominant Sorsby's fundus dystrophy
TMEM216		11q12.2	Transmembrane Protein 216	recessive Joubert syndrome; recessive Meckel syndrome
TOPORS		9p21.1	Top1 Binding Arginine/Serine Rich Protein, E3 Ubiquitin Ligase	dominant retinitis pigmentosa
TRIM32		9q33.1	Tripartite Motif Containing 32	recessive Bardet-Biedl syndrome; recessive limb-girdle muscular dystrophy
TRNT1		3p26.2	Trna Nucleotidyl Transferase 1	recessive retinitis pigmentosa with erythrocytic microcytosis; recessive retinitis pigmentosa, non-syndromic
TRPM1		15q13.3	Transient Receptor Potential Cation Channel Subfamily M Member 1	recessive congenital stationary night blindness, complete
TTC8		14q32.11	Tetratricopeptide Repeat Domain 8	recessive Bardet-Biedl syndrome; recessive retinitis pigmentosa
TTLL5		14q24.3	Tubulin Tyrosine Ligase Like 5	recessive cone and cone-rod dystrophy
TTPA		8q12.3	Alpha Tocopherol Transfer Protein	recessive retinitis pigmentosa and/or recessive or dominant ataxia
TUB		11p15.4	Tub Bipartite Transcription Factor	recessive retinal dystrophy and obesity
TULP1		6p21.31	Tub Like Protein 1	recessive retinitis pigmentosa; recessive Leber congenital amaurosis
UNC119		17q11.2	Unc-119 Lipid Binding Chaperone	dominant cone-rod dystrophy
USH1C		11p15.1	Ush1 Protein Network Component Harmonin	recessive Usher syndrome, Acadian; recessive deafness without retinitis pigmentosa
USH1G		17q25.1	Ush1 Protein Network Component Sans	recessive Usher syndrome
USH2A		1q41	Usherin	recessive Usher syndrome, type 2a; recessive retinitis pigmentosa
WDPCP		2p15	Wd Repeat Containing Planar Cell Polarity Effector	recessive Bardet-Biedl syndrome
WDR19		4p14	Wd Repeat Domain 19	recessive renal, skeletal and retinal anomalies; recessive Senior-Loken syndrome
WHRN	DFNB31	9q32	Whirlin	recessive Usher syndrome, type 2; recessive deafness without retinitis pigmentosa
ZNF408		11p11.2	Zinc Finger Protein 408	dominant familial exudative vitreoretinopathy; recessive retinitis pigmentosa with vitreal alterations
ZNF423		16q12.1	Zinc Finger Protein 423	recessive Jobert syndrome; recessive nephronophthisis
ZNF513		2p23.3	Zinc Finger Protein 513	recessive retinitis pigmentosa
