# Supplementary material for: Definition of the transcriptional units of inherited retinal disease genes by meta-analysis of human retinal transcriptome data
Source: BMC Genomics. 2023 Apr 18;24:206. doi: 10.1186/s12864-023-09300-w (PMC10111803; doi:10.1186/s12864-023-09300-w)
Supplement: Supplementary file 2 — Additional file 2: Supplementary Dataset File 2. List of all IRD transcripts with more than 1 median TPM. [file 12864_2023_9300_MOESM2_ESM.xlsx]

## Sheet: Sup Tab2
Supplementary Dataset File 2: List of all IRD transcripts with more than 1 median TPM
Gene	Transcript_ID	median_TPM	Contribution to overall expression of the corresponding gene (%)
ABCA4	ENST00000370225	2399.67	12.4536
ABCA4	ENST00000460514	2.0949	0.0879014
ABCA4	ENST00000465352	1034.83	6.17089
ABCA4	ENST00000472033	51.1966	0.313286
ABCA4	ENST00000484388	4920.45	23.0477
ABCA4	ENST00000536513	4221.45	37.0604
ABCA4	ENST00000649773	32.8673	0.418744
ABCA4	MSTRG.1757.1	140.779	0.740959
ABCA4	MSTRG.1757.10	33.5454	0.171503
ABCA4	MSTRG.1757.11	373.362	2.30601
ABCA4	MSTRG.1757.12	94.7315	0.528582
ABCA4	MSTRG.1757.13	345.16	2.11023
ABCA4	MSTRG.1757.14	77.9747	0.523168
ABCA4	MSTRG.1757.15	132.347	0.943681
ABCA4	MSTRG.1757.2	94.7124	0.541908
ABCA4	MSTRG.1757.20	38.7176	0.267241
ABCA4	MSTRG.1757.21	101.51	0.631618
ABCA4	MSTRG.1757.22	12.5829	0.0549204
ABCA4	MSTRG.1757.23	12.9604	0.0590114
ABCA4	MSTRG.1757.24	27.7041	0.12964
ABCA4	MSTRG.1757.25	16.3987	0.087812
ABCA4	MSTRG.1757.26	15.0437	0.0886946
ABCA4	MSTRG.1757.27	26.6466	0.124515
ABCA4	MSTRG.1757.28	46.4514	0.260757
ABCA4	MSTRG.1757.3	476.719	2.40395
ABCA4	MSTRG.1757.30	30.3394	0.159141
ABCA4	MSTRG.1757.31	11.4919	0.0647043
ABCA4	MSTRG.1757.32	10.9845	0.0561173
ABCA4	MSTRG.1757.33	32.2497	0.186316
ABCA4	MSTRG.1757.34	68.9515	0.394795
ABCA4	MSTRG.1757.35	46.1564	0.270143
ABCA4	MSTRG.1757.4	738.71	3.93081
ABCA4	MSTRG.1757.6	100.496	1.10051
ABCA4	MSTRG.1757.7	101.762	0.748214
ABCA4	MSTRG.1757.8	24.9955	0.148342
ABCA4	MSTRG.1757.9	120.68	0.723854
ABHD12	ENST00000450393	1.66298	0.486689
ABHD12	ENST00000471287	3.35286	0.439206
ABHD12	MSTRG.25097.5	6.31314	0.600838
ABHD12	ENST00000481556	6.88863	0.678326
ABHD12	ENST00000461204	7.06204	0.822912
ABHD12	ENST00000376542	28.8033	3.69927
ABHD12	ENST00000576316	29.052	3.44427
ABHD12	MSTRG.25097.6	33.8854	4.95253
ABHD12	MSTRG.25097.8	42.0005	5.1304
ABHD12	MSTRG.25097.1	45.9858	5.28416
ABHD12	ENST00000491682	67.0372	8.68783
ABHD12	MSTRG.25097.3	80.2858	7.41233
ABHD12	ENST00000339157	391.091	56.2649
ACBD5	ENST00000412279	1.6289	0.202997
ACBD5	ENST00000426079	2.06848	0.313008
ACBD5	ENST00000375888	9.32275	1.9278
ACBD5	MSTRG.4385.2	10.5836	1.21257
ACBD5	ENST00000476758	11.0181	1.48388
ACBD5	MSTRG.4385.4	11.6679	1.42178
ACBD5	ENST00000375901	14.6033	1.75511
ACBD5	ENST00000375905	16.6587	1.96857
ACBD5	MSTRG.4385.1	21.7885	2.55644
ACBD5	MSTRG.4385.3	36.7151	4.71526
ACBD5	ENST00000375897	51.49	6.88943
ACBD5	ENST00000396271	200.468	25.0763
ACBD5	MSTRG.4385.9	422.224	50.4769
ADAM9	ENST00000466936	3.75597	0.446707
ADAM9	MSTRG.39118.6	6.09546	0.662451
ADAM9	ENST00000481513	7.23834	1.02594
ADAM9	MSTRG.39118.4	13.1606	1.41876
ADAM9	MSTRG.39118.13	15.8203	1.61349
ADAM9	ENST00000468065	16.0039	1.66996
ADAM9	MSTRG.39118.14	17.9052	1.96027
ADAM9	ENST00000379917	20.2988	2.17581
ADAM9	ENST00000481058	23.3245	3.16728
ADAM9	MSTRG.39118.12	25.8485	3.00284
ADAM9	MSTRG.39118.15	26.6852	2.50009
ADAM9	MSTRG.39118.8	30.6074	3.25965
ADAM9	MSTRG.39118.18	32.1044	11.6057
ADAM9	ENST00000484143	32.5075	3.80085
ADAM9	MSTRG.39118.1	35.4851	3.65911
ADAM9	ENST00000481873	41.2951	4.48482
ADAM9	ENST00000463437	82.6027	12.2552
ADAM9	ENST00000487273	102.012	13.752
ADAM9	MSTRG.39118.2	218.408	27.5391
ADGRA3	ENST00000508133	2.50614	0.994885
ADGRA3	ENST00000502482	2.72472	1.0182
ADGRA3	MSTRG.30224.17	4.09099	1.89238
ADGRA3	MSTRG.30224.14	12.0213	3.2899
ADGRA3	MSTRG.30224.7	12.0636	3.11135
ADGRA3	MSTRG.30224.3	12.2935	3.40509
ADGRA3	MSTRG.30224.8	13.0922	3.49689
ADGRA3	MSTRG.30224.1	13.4218	3.86733
ADGRA3	MSTRG.30224.4	14.0395	3.73477
ADGRA3	MSTRG.30224.9	14.2288	3.7417
ADGRA3	MSTRG.30224.10	15.5153	4.38478
ADGRA3	ENST00000282943	17.3225	6.07817
ADGRA3	MSTRG.30224.5	17.8123	4.69402
ADGRA3	ENST00000334304	18.9022	5.47112
ADGRA3	MSTRG.30224.13	24.2347	6.6806
ADGRA3	MSTRG.30224.11	24.5452	7.43693
ADGRA3	ENST00000499527	40.3821	16.2592
ADGRA3	MSTRG.30224.12	44.6861	17.0634
ADGRV1	ENST00000640083	1.25525	0.34944
ADGRV1	ENST00000640012	1.29273	0.16386
ADGRV1	ENST00000640779	1.49023	0.185641
ADGRV1	ENST00000638316	1.50341	0.237913
ADGRV1	ENST00000640109	1.50538	0.288034
ADGRV1	ENST00000640403	1.63243	0.199712
ADGRV1	ENST00000640256	1.67283	0.600353
ADGRV1	ENST00000640061	1.69183	1.32749
ADGRV1	ENST00000638638	2.3441	0.387241
ADGRV1	ENST00000639676	2.45054	0.395814
ADGRV1	ENST00000504142	2.73218	0.414339
ADGRV1	ENST00000640374	2.90122	0.382936
ADGRV1	ENST00000509621	3.36085	0.462901
ADGRV1	MSTRG.32768.14	3.49309	0.470541
ADGRV1	MSTRG.32768.31	3.52118	0.470543
ADGRV1	MSTRG.32768.11	3.52739	0.470116
ADGRV1	MSTRG.32768.6	3.54554	0.469936
ADGRV1	MSTRG.32768.21	3.58748	0.473446
ADGRV1	MSTRG.32768.24	3.63922	0.477574
ADGRV1	ENST00000507314	3.95787	0.785367
ADGRV1	MSTRG.32768.13	4.04491	0.519692
ADGRV1	MSTRG.32768.29	4.06777	0.530748
ADGRV1	MSTRG.32768.5	4.1684	0.544306
ADGRV1	MSTRG.32768.18	4.20176	0.533475
ADGRV1	MSTRG.32768.7	4.20295	0.534385
ADGRV1	MSTRG.32768.25	4.23025	0.548214
ADGRV1	MSTRG.32768.16	4.24752	0.542526
ADGRV1	MSTRG.32768.27	4.25178	0.546526
ADGRV1	MSTRG.32768.28	4.25775	0.552435
ADGRV1	MSTRG.32768.33	4.26961	0.558554
ADGRV1	MSTRG.32768.22	4.27793	0.559072
ADGRV1	ENST00000405460	4.29206	0.552103
ADGRV1	MSTRG.32768.23	4.29678	0.54981
ADGRV1	MSTRG.32768.26	4.31604	0.555478
ADGRV1	MSTRG.32768.15	4.34319	0.557008
ADGRV1	MSTRG.32768.9	4.36146	0.553365
ADGRV1	ENST00000639212	4.40945	0.845581
ADGRV1	ENST00000639530	4.41655	2.71428
ADGRV1	MSTRG.32768.2	4.44461	0.610776
ADGRV1	MSTRG.32768.8	4.44802	0.616784
ADGRV1	MSTRG.32768.36	4.51579	0.569786
ADGRV1	MSTRG.32768.32	4.67276	0.608031
ADGRV1	MSTRG.32768.39	4.74329	0.606277
ADGRV1	MSTRG.32768.38	4.86042	0.622544
ADGRV1	MSTRG.32768.4	5.18413	0.730639
ADGRV1	MSTRG.32768.58	5.34049	0.707279
ADGRV1	MSTRG.32768.41	5.49024	0.684994
ADGRV1	MSTRG.32768.42	5.49817	0.678574
ADGRV1	MSTRG.32768.55	5.61181	0.706846
ADGRV1	MSTRG.32768.56	5.69915	0.689405
ADGRV1	MSTRG.32768.49	5.70389	0.716032
ADGRV1	MSTRG.32768.51	5.83394	0.721056
ADGRV1	MSTRG.32768.48	5.93166	0.726242
ADGRV1	MSTRG.32768.53	5.96096	0.736697
ADGRV1	MSTRG.32768.52	6.02921	0.760208
ADGRV1	MSTRG.32768.47	6.08821	0.743602
ADGRV1	MSTRG.32768.50	6.35121	0.795691
ADGRV1	ENST00000640729	6.80862	1.09379
ADGRV1	ENST00000639473	6.97402	0.995838
ADGRV1	MSTRG.32768.20	7.11483	1.05256
ADGRV1	MSTRG.32768.19	7.30812	1.14662
ADGRV1	MSTRG.32768.61	7.79519	1.0045
ADGRV1	ENST00000638975	7.81525	1.2762
ADGRV1	ENST00000638585	8.24381	1.80476
ADGRV1	ENST00000639821	8.83527	1.38858
ADGRV1	ENST00000639884	9.59176	1.53749
ADGRV1	ENST00000640815	9.96065	7.30448
ADGRV1	MSTRG.32768.44	11.4662	1.42085
ADGRV1	MSTRG.32768.54	13.3548	1.74688
ADGRV1	ENST00000638990	14.3778	2.22263
ADGRV1	ENST00000425867	18.3586	3.17041
ADGRV1	ENST00000640464	18.5611	2.89509
ADGRV1	ENST00000640407	33.279	5.09408
ADGRV1	ENST00000638510	48.9413	7.48834
ADGRV1	MSTRG.32768.74	116.035	20.8503
ADIPOR1	ENST00000367254	1.74116	0.0474001
ADIPOR1	ENST00000426229	2.43265	0.11243
ADIPOR1	MSTRG.3248.12	3.78833	0.131906
ADIPOR1	MSTRG.3248.13	4.31735	0.123361
ADIPOR1	MSTRG.3248.5	5.4602	3.1123
ADIPOR1	ENST00000417068	7.25944	0.460994
ADIPOR1	MSTRG.3248.11	11.3877	0.375833
ADIPOR1	MSTRG.3248.1	15.1203	0.535967
ADIPOR1	MSTRG.3248.4	17.2867	0.523876
ADIPOR1	MSTRG.3248.14	17.6167	0.544752
ADIPOR1	MSTRG.3248.2	28.6935	0.866427
ADIPOR1	MSTRG.3248.3	31.5491	0.937856
ADIPOR1	MSTRG.3248.7	80.7772	2.39266
ADIPOR1	ENST00000495562	135.611	4.78134
ADIPOR1	MSTRG.3248.6	273.266	13.2134
ADIPOR1	ENST00000340990	2587.92	71.8395
AGBL5	ENST00000453161	1.22884	0.266742
AGBL5	MSTRG.21878.34	12.1701	3.22521
AGBL5	MSTRG.21878.32	12.4573	3.31831
AGBL5	MSTRG.21878.35	14.6695	2.87391
AGBL5	ENST00000477136	35.7078	6.36546
AGBL5	ENST00000489683	41.5949	7.97293
AGBL5	ENST00000360131	49.4388	10.835
AGBL5	ENST00000441931	49.5065	10.0237
AGBL5	MSTRG.21878.43	59.4782	10.6089
AGBL5	ENST00000487078	62.8506	14.6882
AGBL5	MSTRG.21878.30	73.7704	14.3018
AGBL5	ENST00000323064	82.0456	14.8258
AHI1	ENST00000531788	2.88131	0.102935
AHI1	ENST00000524469	3.23582	0.223857
AHI1	ENST00000488690	4.1633	0.223548
AHI1	MSTRG.35793.68	4.74679	0.160565
AHI1	MSTRG.35793.44	5.28944	0.187579
AHI1	MSTRG.35793.7	5.41811	0.200534
AHI1	ENST00000327035	5.44504	0.248747
AHI1	MSTRG.35793.4	5.46808	0.197542
AHI1	MSTRG.35793.64	5.89259	0.206559
AHI1	MSTRG.35793.9	6.15122	0.200782
AHI1	MSTRG.35793.19	6.54586	0.273056
AHI1	MSTRG.35793.5	6.71967	0.262491
AHI1	MSTRG.35793.8	7.08894	0.26156
AHI1	MSTRG.35793.1	7.15679	0.306676
AHI1	MSTRG.35793.23	7.36477	0.276051
AHI1	MSTRG.35793.3	7.89162	0.275246
AHI1	MSTRG.35793.69	7.9857	0.33626
AHI1	MSTRG.35793.61	8.10586	0.304448
AHI1	MSTRG.35793.12	8.13652	0.30529
AHI1	MSTRG.35793.29	8.16203	0.291205
AHI1	MSTRG.35793.2	8.33083	0.29641
AHI1	MSTRG.35793.15	8.35542	0.295421
AHI1	MSTRG.35793.30	8.38363	0.311009
AHI1	MSTRG.35793.79	8.70938	0.361148
AHI1	MSTRG.35793.45	8.9632	0.324436
AHI1	MSTRG.35793.65	9.04341	0.321314
AHI1	MSTRG.35793.60	9.09138	0.339085
AHI1	MSTRG.35793.20	9.23524	0.348956
AHI1	MSTRG.35793.32	9.65367	0.387327
AHI1	MSTRG.35793.47	9.77534	0.362868
AHI1	MSTRG.35793.24	9.79865	0.375741
AHI1	MSTRG.35793.16	10.0237	0.378141
AHI1	MSTRG.35793.22	10.4326	0.401555
AHI1	MSTRG.35793.14	10.8896	0.391395
AHI1	MSTRG.35793.48	10.9544	0.415689
AHI1	MSTRG.35793.49	11.2173	0.395821
AHI1	MSTRG.35793.6	11.6068	0.423044
AHI1	MSTRG.35793.35	11.8	0.460216
AHI1	MSTRG.35793.66	12.1031	0.513422
AHI1	MSTRG.35793.41	12.1667	0.450074
AHI1	MSTRG.35793.36	12.1966	0.423676
AHI1	ENST00000265602	12.4935	0.4604
AHI1	MSTRG.35793.59	13.9202	0.470551
AHI1	MSTRG.35793.31	13.9924	0.484537
AHI1	MSTRG.35793.13	14.7875	0.497196
AHI1	MSTRG.35793.27	15.2246	0.512775
AHI1	MSTRG.35793.33	15.6307	0.547281
AHI1	MSTRG.35793.26	15.9312	0.549002
AHI1	MSTRG.35793.56	16.1026	0.558349
AHI1	MSTRG.35793.51	17.4532	0.643044
AHI1	MSTRG.35793.55	17.4714	0.771515
AHI1	ENST00000475846	17.6564	0.795199
AHI1	ENST00000367799	17.9214	2.05115
AHI1	MSTRG.35793.34	18.0254	0.713844
AHI1	ENST00000534469	18.1416	0.923026
AHI1	MSTRG.35793.72	18.1477	0.727477
AHI1	MSTRG.35793.39	18.4214	0.670402
AHI1	MSTRG.35793.40	18.6427	0.643642
AHI1	MSTRG.35793.42	19.1109	0.673811
AHI1	MSTRG.35793.37	19.4907	0.749492
AHI1	MSTRG.35793.25	21.8044	0.766661
AHI1	MSTRG.35793.43	21.9314	0.808563
AHI1	ENST00000457866	21.9859	1.05819
AHI1	MSTRG.35793.28	21.9866	0.832184
AHI1	MSTRG.35793.38	22.5628	0.822321
AHI1	MSTRG.35793.53	25.7721	0.936161
AHI1	MSTRG.35793.58	26.3517	1.05335
AHI1	MSTRG.35793.54	27.8145	1.03368
AHI1	MSTRG.35793.21	30.5995	1.33625
AHI1	MSTRG.35793.63	30.7255	1.15963
AHI1	ENST00000367800	30.8159	1.46872
AHI1	ENST00000533029	33.1329	1.3461
AHI1	MSTRG.35793.50	33.6244	1.23672
AHI1	MSTRG.35793.46	37.5472	1.66192
AHI1	MSTRG.35793.75	38.5466	1.97461
AHI1	MSTRG.35793.10	41.5917	1.55575
AHI1	MSTRG.35793.11	41.7985	1.73759
AHI1	MSTRG.35793.57	45.8169	1.78289
AHI1	ENST00000528103	52.1405	2.07694
AHI1	MSTRG.35793.52	52.8008	3.10354
AHI1	MSTRG.35793.62	73.6033	3.5737
AHI1	ENST00000529865	146.26	6.65032
AHI1	ENST00000487135	194.155	7.23529
AHI1	ENST00000527681	293.383	14.789
AHI1	ENST00000498558	320.063	13.7302
AHR	ENST00000642825	3.71831	1.27814
AHR	MSTRG.36478.20	7.05181	2.48604
AHR	MSTRG.36478.12	7.22412	3.16972
AHR	MSTRG.36478.10	7.24727	2.68536
AHR	MSTRG.36478.23	7.53185	2.65307
AHR	MSTRG.36478.21	7.6948	2.89513
AHR	ENST00000242057	7.69568	3.69322
AHR	MSTRG.36478.15	7.75548	2.99306
AHR	MSTRG.36478.14	8.23449	3.06494
AHR	MSTRG.36478.7	8.31608	2.95576
AHR	MSTRG.36478.19	8.40521	3.27787
AHR	MSTRG.36478.9	8.44004	3.25495
AHR	MSTRG.36478.24	8.46141	3.10837
AHR	MSTRG.36478.22	8.50734	3.15722
AHR	MSTRG.36478.6	8.52347	3.10719
AHR	MSTRG.36478.11	8.52899	3.37637
AHR	MSTRG.36478.17	8.6785	3.15911
AHR	ENST00000463496	8.9378	3.55118
AHR	MSTRG.36478.8	9.0791	3.18886
AHR	ENST00000481944	9.61477	5.45107
AHR	MSTRG.36478.13	10.2188	3.83887
AHR	MSTRG.36478.16	11.2786	4.49365
AHR	MSTRG.36478.18	12.2172	4.9703
AHR	ENST00000492120	13.3362	10.7541
AHR	ENST00000475440	21.1527	13.0088
AIPL1	ENST00000570466	3.70215	0.0282994
AIPL1	ENST00000576776	4.09574	0.0660951
AIPL1	MSTRG.16491.18	7.49033	0.0629876
AIPL1	MSTRG.16491.10	7.52607	0.0351033
AIPL1	MSTRG.16491.19	8.17902	0.253371
AIPL1	MSTRG.16491.6	8.31304	0.0405206
AIPL1	MSTRG.16491.1	8.58539	0.0411088
AIPL1	ENST00000571740	10.9847	0.056405
AIPL1	MSTRG.16491.11	11.6034	0.0599781
AIPL1	MSTRG.16491.7	16.589	0.0692465
AIPL1	MSTRG.16491.13	21.3345	0.0999356
AIPL1	ENST00000574913	27.8044	0.146883
AIPL1	MSTRG.16491.14	30.3495	0.13006
AIPL1	ENST00000576307	31.2206	0.307854
AIPL1	MSTRG.16491.8	36.1001	0.300749
AIPL1	ENST00000574506	57.4068	0.299883
AIPL1	ENST00000250087	63.0729	0.317859
AIPL1	ENST00000381128	67.8633	0.496958
AIPL1	MSTRG.16491.16	229.382	1.07844
AIPL1	MSTRG.16491.3	296.523	3.00373
AIPL1	MSTRG.16491.25	377.313	1.77161
AIPL1	MSTRG.16491.5	495.919	2.50399
AIPL1	ENST00000575265	509.482	3.29835
AIPL1	MSTRG.16491.12	704.709	3.14205
AIPL1	MSTRG.16491.4	845.788	4.12078
AIPL1	MSTRG.16491.27	1495.45	6.68459
AIPL1	ENST00000381129	16118.1	71.5521
ALMS1	MSTRG.22557.5	1.82271	0.49548
ALMS1	MSTRG.22557.7	1.82932	0.498956
ALMS1	MSTRG.22557.28	1.84946	0.534982
ALMS1	MSTRG.22557.3	1.85624	0.505825
ALMS1	MSTRG.22557.20	1.86943	0.515084
ALMS1	MSTRG.22557.4	1.87032	0.516566
ALMS1	MSTRG.22557.11	1.87489	0.516162
ALMS1	MSTRG.22557.1	1.88672	0.516909
ALMS1	MSTRG.22557.60	1.90185	0.534801
ALMS1	MSTRG.22557.15	1.90536	0.534941
ALMS1	MSTRG.22557.10	1.90803	0.538815
ALMS1	MSTRG.22557.26	1.91488	0.543951
ALMS1	MSTRG.22557.41	1.91936	0.534012
ALMS1	MSTRG.22557.57	1.92378	0.540951
ALMS1	MSTRG.22557.32	1.92427	0.52798
ALMS1	MSTRG.22557.52	1.93079	0.54751
ALMS1	MSTRG.22557.33	1.93815	0.54614
ALMS1	MSTRG.22557.27	1.94207	0.536712
ALMS1	MSTRG.22557.21	1.94316	0.541531
ALMS1	MSTRG.22557.25	1.95104	0.546273
ALMS1	MSTRG.22557.36	1.95138	0.540431
ALMS1	MSTRG.22557.37	1.95984	0.554081
ALMS1	MSTRG.22557.43	1.96351	0.541941
ALMS1	MSTRG.22557.34	1.96995	0.547687
ALMS1	MSTRG.22557.64	1.97514	0.558985
ALMS1	MSTRG.22557.59	1.97874	0.544428
ALMS1	MSTRG.22557.44	1.98621	0.567131
ALMS1	MSTRG.22557.16	2.00373	0.567836
ALMS1	MSTRG.22557.14	2.02143	0.564658
ALMS1	MSTRG.22557.18	2.02955	0.566661
ALMS1	MSTRG.22557.67	2.03145	0.564413
ALMS1	MSTRG.22557.23	2.04245	0.581262
ALMS1	MSTRG.22557.73	2.04426	0.572775
ALMS1	MSTRG.22557.35	2.06458	0.593522
ALMS1	MSTRG.22557.71	2.0852	0.5837
ALMS1	MSTRG.22557.72	2.10684	0.593222
ALMS1	MSTRG.22557.45	2.10722	0.610918
ALMS1	MSTRG.22557.46	2.11423	0.601583
ALMS1	MSTRG.22557.61	2.14417	0.592431
ALMS1	MSTRG.22557.70	2.14904	0.645951
ALMS1	MSTRG.22557.77	2.19249	0.634198
ALMS1	MSTRG.22557.17	2.19905	0.620769
ALMS1	MSTRG.22557.51	2.21462	0.642252
ALMS1	ENST00000613296	2.2312	0.653123
ALMS1	ENST00000484298	2.23356	0.659706
ALMS1	MSTRG.22557.65	2.2344	0.624655
ALMS1	MSTRG.22557.49	2.2424	0.627682
ALMS1	MSTRG.22557.29	2.24499	0.649074
ALMS1	MSTRG.22557.24	2.25093	0.638754
ALMS1	ENST00000614410	2.26327	0.654741
ALMS1	MSTRG.22557.40	2.32328	0.665201
ALMS1	MSTRG.22557.50	2.33638	0.686536
ALMS1	MSTRG.22557.69	2.34	0.681605
ALMS1	MSTRG.22557.47	2.35772	0.674149
ALMS1	MSTRG.22557.42	2.40013	0.695818
ALMS1	MSTRG.22557.56	2.40557	0.691241
ALMS1	MSTRG.22557.30	2.42132	0.726282
ALMS1	MSTRG.22557.13	2.55143	0.733947
ALMS1	MSTRG.22557.6	2.57195	0.727926
ALMS1	MSTRG.22557.19	2.57964	0.764838
ALMS1	MSTRG.22557.81	2.68524	0.897789
ALMS1	MSTRG.22557.62	2.71945	0.82078
ALMS1	MSTRG.22557.68	2.84741	0.840808
ALMS1	MSTRG.22557.84	3.03055	1.08537
ALMS1	MSTRG.22557.58	3.30254	0.94701
ALMS1	ENST00000620466	3.3073	1.03723
ALMS1	MSTRG.22557.75	3.33993	1.04629
ALMS1	MSTRG.22557.38	3.36568	1.0104
ALMS1	ENST00000651750	3.73004	2.97143
ALMS1	MSTRG.22557.63	3.83737	1.10314
ALMS1	ENST00000652487	3.84649	1.34941
ALMS1	MSTRG.22557.9	3.98963	1.23372
ALMS1	ENST00000490821	4.27781	1.20578
ALMS1	MSTRG.22557.55	4.58673	1.48644
ALMS1	ENST00000423048	5.11514	1.61816
ALMS1	ENST00000651434	6.35553	2.34256
ALMS1	MSTRG.22557.53	6.38985	1.99223
ALMS1	MSTRG.22557.48	6.5427	2.099
ALMS1	MSTRG.22557.66	6.57038	2.10973
ALMS1	MSTRG.22557.86	7.16926	2.73707
ALMS1	ENST00000651057	8.09815	4.27171
ALMS1	MSTRG.22557.22	9.12167	2.82355
ALMS1	MSTRG.22557.31	9.17224	2.81716
ALMS1	MSTRG.22557.39	13.1115	4.06995
ALMS1	MSTRG.22557.54	13.2799	3.78043
ALMS1	MSTRG.22557.87	13.7025	4.34565
ALMS1	MSTRG.22557.80	35.1676	11.425
ARHGEF18	MSTRG.19754.15	3.7355	1.58733
ARHGEF18	MSTRG.19754.11	4.76334	2.73043
ARHGEF18	MSTRG.19754.9	4.86976	2.05282
ARHGEF18	MSTRG.19754.18	4.90586	2.73288
ARHGEF18	ENST00000594665	4.9096	4.37184
ARHGEF18	ENST00000359920	4.95114	2.4305
ARHGEF18	MSTRG.19754.17	4.99701	2.20299
ARHGEF18	MSTRG.19754.19	5.23418	2.26097
ARHGEF18	MSTRG.19754.6	5.35779	3.60084
ARHGEF18	MSTRG.19754.12	5.35818	2.69274
ARHGEF18	MSTRG.19754.14	5.38174	3.35875
ARHGEF18	MSTRG.19754.8	5.43488	3.03901
ARHGEF18	MSTRG.19754.13	5.62725	3.95585
ARHGEF18	ENST00000319670	5.68912	4.14718
ARHGEF18	MSTRG.19754.5	5.7044	6.186
ARHGEF18	MSTRG.19754.16	6.36727	2.8257
ARHGEF18	MSTRG.19754.24	6.68297	3.2516
ARHGEF18	MSTRG.19754.23	6.79222	12.711
ARHGEF18	MSTRG.19754.10	18.0227	9.53887
ARHGEF18	MSTRG.19754.25	52.7345	23.6497
ARL2BP	MSTRG.15626.3	16.8971	1.75365
ARL2BP	ENST00000563234	22.8335	4.90524
ARL2BP	ENST00000562023	54.0856	9.0606
ARL2BP	ENST00000219204	1019.68	84.1342
ARL3	MSTRG.5459.24	4.94093	0.121451
ARL3	MSTRG.5459.23	6.3616	0.177463
ARL3	MSTRG.5459.28	8.23056	0.277887
ARL3	MSTRG.5459.26	9.00755	0.218125
ARL3	MSTRG.5459.2	9.68277	0.267097
ARL3	MSTRG.5459.14	9.74108	0.25398
ARL3	MSTRG.5459.12	10.2633	0.234463
ARL3	MSTRG.5459.7	11.2173	0.255196
ARL3	MSTRG.5459.9	13.0491	0.298164
ARL3	MSTRG.5459.11	14.4188	0.41437
ARL3	MSTRG.5459.6	16.4939	0.401747
ARL3	MSTRG.5459.19	18.1302	0.444519
ARL3	MSTRG.5459.13	18.6002	0.687447
ARL3	MSTRG.5459.18	18.9167	0.447275
ARL3	MSTRG.5459.16	20.4989	0.515808
ARL3	MSTRG.5459.1	20.8241	0.573209
ARL3	MSTRG.5459.29	22.8447	0.622464
ARL3	MSTRG.5459.10	22.8888	0.531014
ARL3	MSTRG.5459.17	26.2596	1.01205
ARL3	MSTRG.5459.15	26.548	0.618706
ARL3	MSTRG.5459.22	27.4257	0.713185
ARL3	MSTRG.5459.8	35.174	0.881448
ARL3	MSTRG.5459.5	38.0193	0.995972
ARL3	MSTRG.5459.30	42.7399	1.13969
ARL3	MSTRG.5459.27	45.7986	1.31086
ARL3	MSTRG.5459.25	55.2478	1.4162
ARL3	ENST00000260746	60.3726	1.43285
ARL3	MSTRG.5459.3	87.3141	2.20488
ARL3	MSTRG.5459.21	1327.29	33.6934
ARL3	MSTRG.5459.4	1934.48	47.8391
ARL6	ENST00000462412	1.34765	0.110607
ARL6	ENST00000494363	1.6732	1.5109
ARL6	MSTRG.28436.12	2.3135	0.172377
ARL6	MSTRG.28436.13	2.8052	0.278253
ARL6	ENST00000394206	3.88448	0.250585
ARL6	MSTRG.28436.32	3.96163	0.613211
ARL6	MSTRG.28436.5	4.01823	0.339446
ARL6	MSTRG.28436.2	4.18254	0.345233
ARL6	MSTRG.28436.24	5.80381	0.764382
ARL6	MSTRG.28436.1	6.24223	0.450079
ARL6	MSTRG.28436.7	6.61177	0.468273
ARL6	MSTRG.28436.10	7.51857	0.71241
ARL6	MSTRG.28436.25	7.93636	0.581497
ARL6	MSTRG.28436.6	8.78146	0.690136
ARL6	ENST00000493990	9.03211	0.90671
ARL6	ENST00000496713	9.16306	2.30796
ARL6	ENST00000476753	9.54832	2.02617
ARL6	MSTRG.28436.3	9.62096	0.72435
ARL6	MSTRG.28436.4	11.3539	1.87405
ARL6	MSTRG.28436.17	11.4839	0.869808
ARL6	MSTRG.28436.21	11.8962	0.889573
ARL6	ENST00000335979	12.8014	2.81827
ARL6	MSTRG.28436.18	13.6412	1.10323
ARL6	MSTRG.28436.26	19.1705	1.58246
ARL6	MSTRG.28436.23	19.391	1.56678
ARL6	MSTRG.28436.8	20.0387	1.88093
ARL6	MSTRG.28436.30	29.6822	2.83696
ARL6	MSTRG.28436.20	37.6522	2.82989
ARL6	MSTRG.28436.29	48.2087	3.73154
ARL6	MSTRG.28436.9	49.3515	3.86024
ARL6	MSTRG.28436.22	57.2588	4.97525
ARL6	MSTRG.28436.34	82.9794	6.62935
ARL6	MSTRG.28436.16	121.757	9.16338
ARL6	ENST00000463745	131.192	13.595
ARL6	ENST00000631834	349.294	26.5407
ARSG	ENST00000582154	2.81252	1.19072
ARSG	MSTRG.18217.44	5.54104	1.75694
ARSG	ENST00000581032	5.87698	1.86385
ARSG	MSTRG.18217.58	6.04598	1.77028
ARSG	MSTRG.18217.48	6.06587	1.95683
ARSG	MSTRG.18217.59	6.28599	1.83624
ARSG	MSTRG.18217.55	6.36815	3.01474
ARSG	MSTRG.18217.54	7.29053	2.04598
ARSG	ENST00000452479	8.65601	4.61854
ARSG	ENST00000448504	8.95206	2.44478
ARSG	ENST00000621439	9.14788	3.90767
ARSG	MSTRG.18217.2	10.3492	3.13734
ARSG	ENST00000578554	12.8373	4.46401
ARSG	MSTRG.18217.56	13.9665	4.11679
ARSG	ENST00000578726	15.4716	4.69406
ARSG	MSTRG.18217.1	15.6293	4.20213
ARSG	MSTRG.18217.50	20.1617	5.54699
ARSG	MSTRG.18217.47	20.2955	6.3643
ARSG	ENST00000590690	20.5699	6.88978
ARSG	MSTRG.18217.63	20.6047	5.71863
ARSG	MSTRG.18217.53	20.9665	6.27067
ARSG	MSTRG.18217.57	22.2515	7.2846
ARSG	ENST00000581639	35.6187	14.9041
ASRGL1	MSTRG.6811.2	4.05182	0.764315
ASRGL1	MSTRG.6811.3	5.56966	0.93125
ASRGL1	MSTRG.6811.5	5.67244	1.08494
ASRGL1	MSTRG.6811.6	6.23624	1.49956
ASRGL1	MSTRG.6811.4	7.75253	1.31597
ASRGL1	ENST00000533970	10.0809	6.10086
ASRGL1	MSTRG.6811.16	10.9789	2.08296
ASRGL1	MSTRG.6811.20	12.7777	3.0086
ASRGL1	MSTRG.6811.10	13.5188	2.53569
ASRGL1	MSTRG.6811.7	14.6851	3.49755
ASRGL1	ENST00000525708	14.9192	4.76684
ASRGL1	ENST00000534183	14.9598	3.52817
ASRGL1	ENST00000415229	15.5474	2.82142
ASRGL1	ENST00000628829	21.4163	5.13889
ASRGL1	ENST00000301776	27.8363	8.41567
ASRGL1	ENST00000528206	39.8687	7.38189
ASRGL1	ENST00000534571	51.2583	12.5823
ASRGL1	MSTRG.6811.18	78.9124	14.7734
ASRGL1	MSTRG.6811.1	98.6226	16.5113
ATF6	MSTRG.2704.20	21.1433	5.66622
ATF6	MSTRG.2704.16	33.0037	5.61892
ATF6	MSTRG.2704.18	46.9915	8.28958
ATF6	MSTRG.2704.13	47.213	8.46035
ATF6	MSTRG.2704.19	60.8787	11.0261
ATF6	ENST00000367942	95.2758	18.9653
ATF6	MSTRG.2704.15	202.298	41.8742
BBIP1	MSTRG.5536.19	1.20785	0.460348
BBIP1	ENST00000398289	1.48139	0.31025
BBIP1	ENST00000652400	1.78441	0.177193
BBIP1	ENST00000651766	3.03737	0.253318
BBIP1	ENST00000652396	3.96913	0.393317
BBIP1	ENST00000423273	7.36693	0.798769
BBIP1	ENST00000651952	8.83033	0.912551
BBIP1	MSTRG.5536.4	11.4686	0.872952
BBIP1	MSTRG.5536.20	14.336	1.15014
BBIP1	MSTRG.5536.18	14.958	1.29914
BBIP1	MSTRG.5536.17	16.6537	1.35098
BBIP1	ENST00000454061	23.0467	2.27311
BBIP1	ENST00000431847	42.9383	4.20548
BBIP1	ENST00000652043	49.4166	5.32876
BBIP1	ENST00000422050	50.8233	4.17896
BBIP1	MSTRG.5536.9	124.773	9.52905
BBIP1	MSTRG.5536.10	131.194	10.3722
BBIP1	ENST00000447005	138.104	13.0148
BBIP1	ENST00000605742	144.239	12.0931
BBIP1	ENST00000605265	167.536	13.1344
BBIP1	ENST00000448814	186.157	17.8422
BBS1	ENST00000529953	1.06146	0.131941
BBS1	ENST00000524458	1.96824	0.493026
BBS1	ENST00000533557	3.05373	0.506269
BBS1	ENST00000532908	3.3926	0.363495
BBS1	ENST00000526035	3.9118	0.782169
BBS1	MSTRG.7009.16	4.15709	0.414579
BBS1	ENST00000527251	4.49949	0.536953
BBS1	ENST00000455748	5.72364	1.08123
BBS1	MSTRG.7009.35	6.04035	0.623828
BBS1	ENST00000525809	6.79456	1.87532
BBS1	ENST00000524907	8.2127	1.14325
BBS1	MSTRG.7009.5	9.43939	1.26262
BBS1	ENST00000533644	10.1252	2.54357
BBS1	MSTRG.7009.69	10.8953	1.17224
BBS1	ENST00000393994	11.2852	2.50245
BBS1	MSTRG.7009.70	13.2391	1.42184
BBS1	ENST00000529955	13.3857	1.44461
BBS1	MSTRG.7009.73	13.4801	2.17127
BBS1	ENST00000529766	13.5589	1.43613
BBS1	MSTRG.7009.42	13.6387	1.81236
BBS1	MSTRG.7009.43	13.7774	1.55008
BBS1	ENST00000527959	14.4782	1.89939
BBS1	MSTRG.7009.51	15.8824	1.96827
BBS1	MSTRG.7009.61	16.3578	1.62323
BBS1	ENST00000526815	17.266	2.60559
BBS1	ENST00000630659	17.3249	7.17372
BBS1	ENST00000529895	19.0592	3.06957
BBS1	MSTRG.7009.75	19.7581	2.34802
BBS1	ENST00000526760	22.467	2.45476
BBS1	MSTRG.7009.38	25.0114	3.01627
BBS1	MSTRG.7009.71	25.3055	3.39171
BBS1	MSTRG.7009.40	25.3868	2.74224
BBS1	MSTRG.7009.36	38.2434	6.90984
BBS1	ENST00000318312	44.4164	5.95704
BBS1	ENST00000534730	60.1945	7.83096
BBS1	ENST00000524884	67.8521	7.387
BBS1	ENST00000533430	135.355	13.6509
BBS10	MSTRG.9455.1	16.9125	4.89087
BBS10	MSTRG.9455.5	20.3681	7.07562
BBS10	MSTRG.9455.3	22.071	6.76619
BBS10	MSTRG.9455.4	30.0243	9.7689
BBS10	MSTRG.9455.7	40.0532	12.9372
BBS10	MSTRG.9455.8	41.6654	16.6039
BBS10	ENST00000650064	61.467	19.6076
BBS10	MSTRG.9455.6	65.8595	22.3497
BBS12	MSTRG.31154.5	7.94582	2.24616
BBS12	MSTRG.31154.3	9.02436	5.25969
BBS12	MSTRG.31154.4	10.4799	3.03637
BBS12	MSTRG.31154.7	11.8148	3.88415
BBS12	ENST00000542236	19.3279	5.14807
BBS12	ENST00000433287	27.5752	10.79
BBS12	ENST00000314218	241.572	69.6355
BBS2	ENST00000569941	1.07122	3.17671
BBS2	ENST00000562059	1.7183	0.102522
BBS2	ENST00000565859	2.82444	0.313729
BBS2	ENST00000566495	3.40524	0.573463
BBS2	ENST00000562012	3.81878	0.360249
BBS2	MSTRG.15604.19	5.98523	0.230644
BBS2	ENST00000569192	7.25062	0.376341
BBS2	ENST00000566410	8.12642	0.464708
BBS2	MSTRG.15604.23	9.45629	0.356154
BBS2	MSTRG.15604.17	9.99578	0.355559
BBS2	MSTRG.15604.22	10.0541	0.367714
BBS2	MSTRG.15604.24	10.1461	0.448461
BBS2	ENST00000561951	11.9203	1.19224
BBS2	MSTRG.15604.25	12.6778	0.494458
BBS2	MSTRG.15604.21	13.6286	0.501347
BBS2	MSTRG.15604.20	13.9285	0.531401
BBS2	ENST00000566210	15.5615	1.48278
BBS2	MSTRG.15604.30	17.0008	0.676147
BBS2	MSTRG.15604.16	17.1955	0.758136
BBS2	ENST00000569342	20.0995	1.01114
BBS2	MSTRG.15604.36	20.3696	0.935986
BBS2	MSTRG.15604.29	27.2371	1.10144
BBS2	ENST00000568104	30.979	1.20926
BBS2	ENST00000565781	32.4208	1.24575
BBS2	MSTRG.15604.4	34.4256	1.28305
BBS2	MSTRG.15604.14	37.3225	1.57111
BBS2	MSTRG.15604.2	60.2278	2.19471
BBS2	MSTRG.15604.26	63.8425	2.77203
BBS2	ENST00000562813	69.039	2.74833
BBS2	ENST00000245157	86.4997	4.48936
BBS2	MSTRG.15604.1	100.908	4.00691
BBS2	MSTRG.15604.27	153.217	6.66456
BBS2	MSTRG.15604.28	194.946	7.78354
BBS2	MSTRG.15604.34	448.029	16.7756
BBS2	ENST00000564459	532.566	27.1725
BBS4	ENST00000569151	1.32743	1.23591
BBS4	ENST00000565160	2.75164	1.1865
BBS4	ENST00000561914	4.00011	0.554517
BBS4	ENST00000566829	4.65587	0.502188
BBS4	ENST00000569338	7.26502	0.664828
BBS4	ENST00000562219	9.6448	0.748447
BBS4	MSTRG.13862.11	19.6393	1.12688
BBS4	ENST00000562084	20.7222	1.2075
BBS4	MSTRG.13862.5	23.9949	1.38381
BBS4	MSTRG.13862.23	26.1336	1.5448
BBS4	MSTRG.13862.10	26.5397	1.7039
BBS4	MSTRG.13862.20	26.7161	1.48534
BBS4	ENST00000567279	27.3551	1.46389
BBS4	ENST00000566197	30.9784	15.1911
BBS4	ENST00000395205	34.4822	1.9929
BBS4	ENST00000566400	36.9198	2.23759
BBS4	MSTRG.13862.30	37.0482	2.34099
BBS4	MSTRG.13862.25	38.2763	2.59729
BBS4	MSTRG.13862.7	43.7839	2.58204
BBS4	MSTRG.13862.19	44.6481	2.79918
BBS4	MSTRG.13862.2	54.3423	3.14247
BBS4	MSTRG.13862.8	68.8583	5.34286
BBS4	ENST00000566938	70.0494	3.93269
BBS4	ENST00000569001	71.5953	4.437
BBS4	ENST00000568535	106.443	7.16013
BBS4	MSTRG.13862.1	136.017	7.66005
BBS4	ENST00000268057	415.168	23.2154
BBS5	ENST00000475571	1.04056	0.694432
BBS5	MSTRG.23749.1	3.25162	0.336771
BBS5	MSTRG.23749.2	3.92691	0.415611
BBS5	MSTRG.23749.5	4.60591	0.50581
BBS5	MSTRG.23749.20	4.9902	0.577585
BBS5	MSTRG.23749.11	5.18533	0.584842
BBS5	MSTRG.23749.15	6.45789	0.701539
BBS5	MSTRG.23749.3	6.73526	0.682338
BBS5	MSTRG.23749.32	7.39608	0.798287
BBS5	MSTRG.23749.34	7.71954	0.905874
BBS5	MSTRG.23749.7	7.95456	0.8968
BBS5	MSTRG.23749.16	8.02936	0.849493
BBS5	MSTRG.23749.4	8.48937	0.880208
BBS5	MSTRG.23749.38	8.7957	0.96507
BBS5	MSTRG.23749.36	10.626	3.35064
BBS5	MSTRG.23749.28	10.6597	1.11674
BBS5	MSTRG.23749.6	11.7057	1.1547
BBS5	ENST00000472667	11.9548	7.54977
BBS5	ENST00000295240	12.3045	1.95926
BBS5	MSTRG.23749.19	12.434	1.90395
BBS5	MSTRG.23749.35	13.1083	3.42448
BBS5	MSTRG.23749.22	14.1159	1.53819
BBS5	MSTRG.23749.13	15.1915	1.54676
BBS5	MSTRG.23749.21	15.417	1.72233
BBS5	MSTRG.23749.17	15.4514	1.54602
BBS5	MSTRG.23749.14	16.3748	1.77913
BBS5	MSTRG.23749.8	16.8636	2.13313
BBS5	ENST00000392663	17.6204	2.7406
BBS5	MSTRG.23749.18	21.4456	2.28708
BBS5	MSTRG.23749.12	23.689	2.99434
BBS5	MSTRG.23749.10	26.7132	5.7029
BBS5	MSTRG.23749.37	29.4618	3.36959
BBS5	MSTRG.23749.9	32.1416	3.07081
BBS5	ENST00000469980	36.5772	4.16752
BBS5	MSTRG.23749.33	45.5938	4.97895
BBS5	MSTRG.23749.31	45.7027	5.28116
BBS5	MSTRG.23749.40	47.113	5.08792
BBS5	MSTRG.23749.26	74.5637	10.7482
BBS5	MSTRG.23749.30	75.0754	8.33019
BBS7	ENST00000502444	11.9383	1.12061
BBS7	ENST00000507814	19.7903	3.47067
BBS7	MSTRG.31150.2	22.5879	2.26763
BBS7	MSTRG.31150.8	25.9489	1.79982
BBS7	MSTRG.31150.6	30.5929	2.26419
BBS7	ENST00000505692	36.4617	2.6799
BBS7	MSTRG.31150.1	36.8352	2.47798
BBS7	ENST00000508536	38.1363	6.16919
BBS7	MSTRG.31150.4	46.9946	3.93606
BBS7	MSTRG.31150.5	53.1028	3.8989
BBS7	MSTRG.31150.12	95.0133	6.26623
BBS7	ENST00000506636	110.266	8.18664
BBS7	MSTRG.31150.3	121.554	9.445
BBS7	MSTRG.31150.10	122.134	9.78809
BBS7	MSTRG.31150.11	147.765	11.1965
BBS7	ENST00000264499	317.804	25.0326
BBS9	ENST00000442858	1.17816	0.468788
BBS9	MSTRG.36701.34	3.53689	0.407806
BBS9	MSTRG.36701.27	4.46307	0.488954
BBS9	MSTRG.36701.18	6.17929	0.522091
BBS9	ENST00000482941	6.7599	0.850541
BBS9	MSTRG.36701.2	9.34202	0.827267
BBS9	ENST00000355070	11.6761	0.978077
BBS9	MSTRG.36701.24	12.0051	0.998474
BBS9	MSTRG.36701.10	12.0167	1.12227
BBS9	ENST00000350941	12.508	1.08396
BBS9	MSTRG.36701.5	12.8127	1.06598
BBS9	MSTRG.36701.21	12.8371	1.26873
BBS9	MSTRG.36701.3	13.7428	1.25236
BBS9	MSTRG.36701.20	14.6676	1.2449
BBS9	ENST00000425508	15.8927	1.59169
BBS9	ENST00000242067	16.051	1.34567
BBS9	ENST00000396127	16.0539	1.48484
BBS9	MSTRG.36701.9	16.1027	1.43168
BBS9	MSTRG.36701.16	17.6327	1.52685
BBS9	ENST00000495426	20.264	2.68928
BBS9	MSTRG.36701.11	23.6443	1.92531
BBS9	MSTRG.36701.19	24.1655	2.09309
BBS9	ENST00000496029	24.3407	2.34124
BBS9	MSTRG.36701.12	26.206	2.28191
BBS9	MSTRG.36701.26	31.7579	3.35297
BBS9	MSTRG.36701.29	33.3878	3.04103
BBS9	MSTRG.36701.14	36.3421	3.17825
BBS9	ENST00000433714	37.2081	3.32483
BBS9	ENST00000498189	56.0453	13.4322
BBS9	ENST00000434373	141.965	13.6696
BBS9	MSTRG.36701.17	291.612	26.8515
BEST1	ENST00000652345	4.00808	1.60272
BEST1	ENST00000526988	4.05399	1.8887
BEST1	ENST00000534553	6.88691	3.59659
BEST1	ENST00000524926	9.61973	4.78199
BEST1	ENST00000533521	10.8853	5.09501
BEST1	ENST00000529265	12.8246	6.02853
BEST1	ENST00000378043	13.6322	10.4447
BEST1	ENST00000449131	13.7403	10.3818
BEST1	ENST00000524877	14.7817	6.51875
BEST1	MSTRG.6801.1	35.0767	15.4764
BEST1	MSTRG.6801.4	80.0979	34.1848
C1QTNF5	MSTRG.7866.2	1.50082	2.51788
C1QTNF5	MSTRG.7866.1	1.60754	1.79224
C1QTNF5	MSTRG.7866.3	1.64094	1.86934
C1QTNF5	ENST00000530681	9.23046	24.244
C1QTNF5	ENST00000528368	12.085	13.6359
C1QTNF5	MSTRG.7866.4	23.4262	39.4808
C8orf37	MSTRG.39704.1	3.57546	9.96062
C8orf37	MSTRG.39704.6	6.93579	4.29424
C8orf37	MSTRG.39704.9	8.91445	5.63682
C8orf37	MSTRG.39704.8	11.2862	8.29037
C8orf37	MSTRG.39704.7	13.3714	10.3279
C8orf37	MSTRG.39704.4	14.458	9.62958
C8orf37	MSTRG.39704.5	17.0971	12.5012
C8orf37	ENST00000286688	22.3603	14.9343
C8orf37	MSTRG.39704.2	35.6241	24.425
CABP4	ENST00000545040	2.58677	0.22742
CABP4	ENST00000545777	7.73391	2.32601
CABP4	MSTRG.7052.6	21.5508	1.51616
CABP4	MSTRG.7052.12	23.2502	2.10778
CABP4	MSTRG.7052.15	23.3814	1.86012
CABP4	MSTRG.7052.11	27.7428	2.68775
CABP4	ENST00000438189	28.2888	2.4633
CABP4	MSTRG.7052.23	34.3864	8.21537
CABP4	MSTRG.7052.21	36.4594	2.74866
CABP4	MSTRG.7052.13	37.5405	2.86138
CABP4	MSTRG.7052.14	42.6868	3.42666
CABP4	MSTRG.7052.1	44.386	4.66775
CABP4	MSTRG.7052.16	45.2669	3.57632
CABP4	MSTRG.7052.17	45.763	4.20784
CABP4	MSTRG.7052.9	50.5221	5.20656
CABP4	MSTRG.7052.18	64.4596	5.41775
CABP4	MSTRG.7052.20	66.3095	5.28464
CABP4	MSTRG.7052.4	95.1027	10.3495
CABP4	ENST00000325656	106.093	17.4803
CABP4	MSTRG.7052.7	151.666	12.9617
CACNA1F	MSTRG.42860.13	24.7046	0.42587
CACNA1F	MSTRG.42860.4	27.9699	0.503493
CACNA1F	MSTRG.42860.15	30.0279	0.543298
CACNA1F	MSTRG.42860.19	30.7445	0.553333
CACNA1F	MSTRG.42860.7	50.4657	1.03361
CACNA1F	MSTRG.42860.18	54.0997	1.00795
CACNA1F	ENST00000376265	59.5793	1.55727
CACNA1F	MSTRG.42860.5	66.5533	1.32833
CACNA1F	MSTRG.42860.1	74.1212	1.89318
CACNA1F	MSTRG.42860.6	79.0076	1.81465
CACNA1F	MSTRG.42860.9	79.8175	1.96279
CACNA1F	MSTRG.42860.2	81.916	1.73763
CACNA1F	ENST00000480889	84.266	2.3361
CACNA1F	MSTRG.42860.3	87.6091	2.06425
CACNA1F	ENST00000486943	90.9655	2.23185
CACNA1F	MSTRG.42860.12	92.6051	2.19977
CACNA1F	ENST00000376251	97.212	2.17724
CACNA1F	MSTRG.42860.14	122.44	3.49734
CACNA1F	MSTRG.42860.22	129.698	3.00267
CACNA1F	ENST00000323022	143.352	3.633
CACNA1F	MSTRG.42860.17	143.989	3.86254
CACNA1F	MSTRG.42860.8	154.141	4.26441
CACNA1F	MSTRG.42860.11	176.257	4.33122
CACNA1F	ENST00000481035	472.212	12.4395
CACNA1F	MSTRG.42860.10	900.957	39.5987
CACNA2D4	ENST00000538027	1.17291	0.0221117
CACNA2D4	ENST00000540728	1.57574	0.367057
CACNA2D4	ENST00000589502	2.1856	0.124869
CACNA2D4	ENST00000586184	4.28201	0.0701931
CACNA2D4	ENST00000585732	4.70519	0.0842773
CACNA2D4	ENST00000538450	4.96803	0.0894282
CACNA2D4	ENST00000587995	6.8461	0.108971
CACNA2D4	ENST00000444595	7.06161	0.106727
CACNA2D4	MSTRG.8123.5	9.1133	0.136227
CACNA2D4	ENST00000588077	10.2128	0.20045
CACNA2D4	ENST00000545595	10.4632	0.418108
CACNA2D4	MSTRG.8123.25	10.7912	0.184747
CACNA2D4	MSTRG.8123.34	11.3393	0.192451
CACNA2D4	ENST00000585708	11.485	0.214244
CACNA2D4	MSTRG.8123.15	14.1974	0.226066
CACNA2D4	MSTRG.8123.1	15.3101	0.367587
CACNA2D4	ENST00000382722	20.3569	0.323375
CACNA2D4	MSTRG.8123.3	29.6819	0.538089
CACNA2D4	MSTRG.8123.48	30.8416	0.713856
CACNA2D4	MSTRG.8123.2	32.3591	0.952015
CACNA2D4	MSTRG.8123.6	36.7647	0.664506
CACNA2D4	MSTRG.8123.47	37.4252	0.632938
CACNA2D4	ENST00000539048	47.2197	1.38047
CACNA2D4	MSTRG.8123.10	52.3592	1.24532
CACNA2D4	ENST00000280663	52.4347	1.99482
CACNA2D4	MSTRG.8123.8	54.1878	0.902339
CACNA2D4	MSTRG.8123.19	55.3722	1.13225
CACNA2D4	ENST00000536818	59.2379	1.23219
CACNA2D4	MSTRG.8123.4	60.5947	1.392
CACNA2D4	ENST00000541616	63.3218	1.47362
CACNA2D4	MSTRG.8123.20	66.5299	1.2485
CACNA2D4	MSTRG.8123.17	69.6879	1.13245
CACNA2D4	MSTRG.8123.16	72.3606	1.42709
CACNA2D4	MSTRG.8123.13	109.917	2.17318
CACNA2D4	MSTRG.8123.14	118.973	1.92437
CACNA2D4	MSTRG.8123.12	122.982	1.94408
CACNA2D4	ENST00000588896	132.63	2.95559
CACNA2D4	MSTRG.8123.21	180.358	2.9051
CACNA2D4	MSTRG.8123.18	242.737	5.70464
CACNA2D4	MSTRG.8123.7	402.411	6.49887
CACNA2D4	ENST00000537784	931.438	25.2834
CACNA2D4	MSTRG.8123.9	1033.02	28.9798
CC2D2A	ENST00000514039	1.78929	1.6629
CC2D2A	ENST00000503658	5.0107	0.213404
CC2D2A	ENST00000634028	10.7079	0.451455
CC2D2A	MSTRG.30158.24	11.4837	0.464485
CC2D2A	ENST00000513811	12.9714	0.575124
CC2D2A	ENST00000503292	13.5022	0.562814
CC2D2A	ENST00000512702	14.3024	1.98321
CC2D2A	ENST00000650860	14.3027	0.623446
CC2D2A	MSTRG.30158.27	14.4123	0.592721
CC2D2A	MSTRG.30158.25	14.9338	0.662412
CC2D2A	ENST00000510220	16.202	0.769612
CC2D2A	MSTRG.30158.26	17.9536	0.736191
CC2D2A	ENST00000506643	18.3656	1.01574
CC2D2A	MSTRG.30158.7	18.3703	0.763419
CC2D2A	ENST00000424120	19.0433	0.813312
CC2D2A	MSTRG.30158.29	20.8307	0.911483
CC2D2A	MSTRG.30158.1	21.4955	0.899162
CC2D2A	ENST00000652443	21.5449	1.53962
CC2D2A	MSTRG.30158.5	21.956	0.947957
CC2D2A	MSTRG.30158.4	22.4382	0.921055
CC2D2A	ENST00000511544	22.8097	1.06159
CC2D2A	ENST00000651385	23.183	1.18927
CC2D2A	MSTRG.30158.3	26.5996	1.18785
CC2D2A	ENST00000438599	30.6323	1.45103
CC2D2A	ENST00000389652	34.7641	1.83967
CC2D2A	MSTRG.30158.17	37.1956	1.79558
CC2D2A	ENST00000512202	46.6103	3.49244
CC2D2A	MSTRG.30158.23	72.2833	3.49039
CC2D2A	MSTRG.30158.2	74.8002	3.66073
CC2D2A	ENST00000514450	76.209	5.55488
CC2D2A	ENST00000515124	94.2807	5.2833
CC2D2A	MSTRG.30158.6	108.233	4.79694
CC2D2A	MSTRG.30158.28	118.228	5.29301
CC2D2A	ENST00000507954	148.428	7.15435
CC2D2A	ENST00000513035	697.798	35.6394
CCT2	ENST00000550638	4.45155	0.373339
CCT2	ENST00000544368	9.47854	0.683123
CCT2	ENST00000553169	10.0172	0.596817
CCT2	ENST00000546850	12.0296	0.665555
CCT2	ENST00000550010	13.6249	0.830901
CCT2	ENST00000546859	14.2571	0.827862
CCT2	ENST00000543146	14.2961	0.772726
CCT2	MSTRG.9402.10	15.5703	0.817872
CCT2	ENST00000551620	16.8881	1.17605
CCT2	ENST00000550455	28.0663	1.62896
CCT2	MSTRG.9402.4	42.2776	2.24221
CCT2	MSTRG.9402.2	57.0344	3.28963
CCT2	ENST00000548787	75.5844	3.98318
CCT2	MSTRG.9402.3	96.1135	4.81581
CCT2	ENST00000550653	164.744	12.3758
CCT2	ENST00000299300	1271.35	64.4678
CDH23	ENST00000398792	2.36142	0.232647
CDH23	ENST00000470494	4.13017	1.34676
CDH23	MSTRG.4931.2	4.4747	0.480866
CDH23	ENST00000466757	4.61285	0.578102
CDH23	ENST00000398842	4.88138	0.462421
CDH23	MSTRG.4931.3	5.61678	0.587668
CDH23	MSTRG.4931.26	6.12916	0.602116
CDH23	MSTRG.4931.27	6.20753	0.592204
CDH23	MSTRG.4931.10	6.28063	0.664827
CDH23	ENST00000398809	6.45968	0.637657
CDH23	MSTRG.4931.15	6.76527	0.708314
CDH23	ENST00000616684	7.85169	0.981214
CDH23	MSTRG.4931.28	7.94439	0.874889
CDH23	ENST00000643732	8.6117	1.31225
CDH23	MSTRG.4931.29	9.01802	1.03238
CDH23	ENST00000442677	9.16887	1.25246
CDH23	ENST00000299366	9.40947	1.05791
CDH23	ENST00000622827	10.1531	1.18745
CDH23	ENST00000461841	10.1966	1.5222
CDH23	ENST00000224721	11.2582	1.38766
CDH23	ENST00000398788	11.3562	1.47117
CDH23	MSTRG.4931.19	11.4993	1.39464
CDH23	MSTRG.4931.1	12.7348	1.77319
CDH23	MSTRG.4931.16	12.7414	2.40365
CDH23	MSTRG.4931.9	13.6687	2.38454
CDH23	MSTRG.4931.17	14.4562	2.65901
CDH23	MSTRG.4931.5	14.5472	3.27789
CDH23	MSTRG.4931.4	18.8483	2.43114
CDH23	ENST00000647092	19.4962	7.93911
CDH23	ENST00000646131	20.9475	2.94415
CDH23	MSTRG.4931.30	24.756	3.17861
CDH23	MSTRG.4931.31	37.8134	5.79568
CDH23	MSTRG.4931.32	51.7002	6.27714
CDH23	ENST00000642965	52.5877	8.87964
CDH23	ENST00000475158	69.1301	29.6546
CDH3	ENST00000566808	1.50952	6.43033
CDH3	MSTRG.15810.15	2.63879	7.59143
CDH3	ENST00000567674	2.71742	9.22099
CDH3	ENST00000429102	3.24118	9.50673
CDH3	ENST00000264012	3.82059	11.3676
CDH3	ENST00000542274	4.04603	12.8543
CDH3	ENST00000569117	5.08951	15.4884
CDHR1	ENST00000622973	6.62777	1.06628
CDHR1	ENST00000623399	12.4881	0.752677
CDHR1	MSTRG.5130.5	17.1651	0.185668
CDHR1	ENST00000332904	80.2274	1.02414
CDHR1	MSTRG.5130.1	146.802	3.73971
CDHR1	MSTRG.5130.4	249.982	3.38423
CDHR1	ENST00000624091	594.96	7.10319
CDHR1	MSTRG.5130.3	943.586	10.9292
CDHR1	ENST00000372117	1176.36	12.8345
CDHR1	ENST00000459673	1941.98	31.6102
CDHR1	ENST00000623527	2531.94	27.3702
CEP164	MSTRG.7836.18	1.01294	0.162386
CEP164	MSTRG.7836.141	1.10286	0.187531
CEP164	MSTRG.7836.33	1.10506	0.168552
CEP164	MSTRG.7836.133	1.1107	0.177986
CEP164	MSTRG.7836.71	1.11767	0.170807
CEP164	MSTRG.7836.144	1.16281	0.182982
CEP164	MSTRG.7836.126	1.16595	0.181272
CEP164	MSTRG.7836.117	1.19406	0.203058
CEP164	MSTRG.7836.41	1.23454	0.1959
CEP164	MSTRG.7836.39	1.23595	0.244454
CEP164	MSTRG.7836.12	1.23731	0.317525
CEP164	MSTRG.7836.113	1.24254	0.216672
CEP164	MSTRG.7836.121	1.26633	0.251691
CEP164	MSTRG.7836.106	1.27801	0.27343
CEP164	MSTRG.7836.36	1.29719	0.218296
CEP164	MSTRG.7836.129	1.33554	0.268429
CEP164	MSTRG.7836.70	1.35319	0.228217
CEP164	MSTRG.7836.107	1.41099	0.37322
CEP164	MSTRG.7836.48	1.54312	0.277531
CEP164	MSTRG.7836.60	1.5609	0.253206
CEP164	MSTRG.7836.137	1.58136	0.264654
CEP164	MSTRG.7836.63	1.58156	0.381527
CEP164	ENST00000525734	1.63551	0.64023
CEP164	MSTRG.7836.53	1.69793	0.301565
CEP164	MSTRG.7836.134	1.76638	0.286958
CEP164	MSTRG.7836.135	1.78357	0.304629
CEP164	MSTRG.7836.111	1.79145	0.340307
CEP164	ENST00000639320	1.88481	0.394358
CEP164	MSTRG.7836.15	1.89889	0.349779
CEP164	MSTRG.7836.10	1.97314	0.382205
CEP164	MSTRG.7836.76	2.28602	0.468926
CEP164	ENST00000533675	2.32367	0.526071
CEP164	MSTRG.7836.59	2.66698	0.610424
CEP164	MSTRG.7836.123	2.79538	0.526824
CEP164	MSTRG.7836.24	3.39149	0.59331
CEP164	MSTRG.7836.13	3.49091	0.617487
CEP164	MSTRG.7836.4	3.71718	0.66331
CEP164	MSTRG.7836.11	3.72365	0.662875
CEP164	MSTRG.7836.17	3.73325	0.596324
CEP164	MSTRG.7836.6	3.8825	0.713096
CEP164	MSTRG.7836.5	3.98444	0.722724
CEP164	MSTRG.7836.143	4.05114	0.823372
CEP164	MSTRG.7836.132	5.12357	0.935344
CEP164	MSTRG.7836.3	5.47274	1.16153
CEP164	MSTRG.7836.136	5.97155	0.894748
CEP164	MSTRG.7836.131	7.37354	1.2208
CEP164	ENST00000533433	7.75101	2.3848
CEP164	MSTRG.7836.139	8.99192	1.90274
CEP164	MSTRG.7836.84	19.5149	3.74798
CEP164	MSTRG.7836.44	22.6643	6.2063
CEP164	MSTRG.7836.57	23.0753	4.76527
CEP164	MSTRG.7836.149	28.1539	7.59605
CEP164	ENST00000533223	28.9582	6.11387
CEP164	ENST00000528706	38.3395	9.19258
CEP164	ENST00000532187	92.3164	29.0497
CEP19	ENST00000399942	2.35704	1.57166
CEP19	MSTRG.29791.1	14.1792	8.97188
CEP19	ENST00000409690	72.3271	39.13
CEP19	MSTRG.29791.3	91.926	50.3265
CEP250	ENST00000425096	1.29502	1.02773
CEP250	ENST00000420564	2.15902	0.556743
CEP250	ENST00000446710	2.32819	0.49091
CEP250	ENST00000621352	2.36501	1.71047
CEP250	ENST00000425934	3.25118	0.625978
CEP250	ENST00000397524	4.11907	0.993763
CEP250	ENST00000465987	4.86972	1.60292
CEP250	ENST00000461386	4.98141	1.04304
CEP250	MSTRG.25248.3	13.7929	2.59665
CEP250	MSTRG.25248.7	13.9966	2.59483
CEP250	ENST00000397527	15.6436	3.106
CEP250	MSTRG.25248.2	15.6706	2.98714
CEP250	MSTRG.25248.17	15.8043	3.63204
CEP250	MSTRG.25248.9	16.8977	3.53083
CEP250	MSTRG.25248.1	20.4625	4.03482
CEP250	ENST00000425525	25.8089	5.35817
CEP250	ENST00000422671	46.8541	25.6961
CEP250	MSTRG.25248.4	50.3832	14.9379
CEP250	ENST00000487467	86.4237	16.9871
CEP290	ENST00000397838	3.02409	0.542501
CEP290	ENST00000604024	3.31699	0.662016
CEP290	ENST00000547926	3.76242	0.739771
CEP290	MSTRG.9562.9	12.0388	2.07576
CEP290	MSTRG.9562.10	12.5902	2.08691
CEP290	MSTRG.9562.11	15.0941	2.73504
CEP290	ENST00000552770	15.5472	3.10058
CEP290	MSTRG.9562.4	26.0618	4.81314
CEP290	ENST00000309041	26.4376	4.71329
CEP290	MSTRG.9562.1	26.6558	5.16528
CEP290	MSTRG.9562.6	29.3748	5.83773
CEP290	ENST00000552810	33.3677	6.46013
CEP290	MSTRG.9562.7	37.1464	7.09805
CEP290	MSTRG.9562.8	97.6883	17.2554
CEP290	ENST00000547691	181.331	36.4276
CEP78	ENST00000487108	1.63494	1.09292
CEP78	ENST00000498582	3.3268	2.74308
CEP78	ENST00000647130	3.41476	1.14943
CEP78	ENST00000647199	3.66199	1.10548
CEP78	ENST00000643847	3.94273	1.24651
CEP78	ENST00000415759	4.10176	1.23414
CEP78	ENST00000645398	4.26421	1.36245
CEP78	ENST00000642654	4.29754	1.32721
CEP78	MSTRG.41165.18	4.40696	1.39749
CEP78	ENST00000642669	4.49456	1.3788
CEP78	ENST00000643347	4.52003	1.35018
CEP78	ENST00000642214	4.55855	1.40488
CEP78	ENST00000643273	4.57789	1.46066
CEP78	ENST00000376597	4.61523	1.42809
CEP78	ENST00000277082	4.77114	1.48559
CEP78	MSTRG.41165.35	4.8533	1.58389
CEP78	ENST00000643499	4.93066	1.57647
CEP78	MSTRG.41165.14	4.97193	1.57402
CEP78	ENST00000645865	5.10491	1.55352
CEP78	MSTRG.41165.27	5.26035	1.64425
CEP78	MSTRG.41165.15	5.3015	1.61332
CEP78	ENST00000424347	5.35587	1.60456
CEP78	MSTRG.41165.48	5.40503	1.75112
CEP78	ENST00000646288	5.4076	1.62455
CEP78	MSTRG.41165.21	5.40859	1.66199
CEP78	MSTRG.41165.34	5.50528	1.64077
CEP78	MSTRG.41165.11	5.54053	1.67259
CEP78	ENST00000644208	5.65121	1.97591
CEP78	MSTRG.41165.32	5.74968	1.78096
CEP78	MSTRG.41165.38	5.87824	1.84508
CEP78	ENST00000376598	6.0072	2.29697
CEP78	MSTRG.41165.36	6.05219	1.78841
CEP78	MSTRG.41165.37	6.39764	2.03188
CEP78	MSTRG.41165.41	6.44363	1.98359
CEP78	MSTRG.41165.10	6.58739	1.93466
CEP78	ENST00000447629	7.10563	3.96449
CEP78	MSTRG.41165.43	7.20218	2.20126
CEP78	MSTRG.41165.20	7.89767	2.34138
CEP78	MSTRG.41165.25	8.02548	2.37128
CEP78	MSTRG.41165.31	8.43865	2.51183
CEP78	ENST00000536374	10.4316	3.33458
CEP78	MSTRG.41165.39	10.5659	6.69529
CEP78	MSTRG.41165.40	12.2562	4.06529
CEP78	MSTRG.41165.6	12.4376	3.86815
CEP78	MSTRG.41165.42	12.8067	3.92332
CEP78	MSTRG.41165.33	20.3821	6.77701
CERKL	MSTRG.23909.43	1.10902	0.160202
CERKL	MSTRG.23909.41	1.11184	0.222995
CERKL	ENST00000339098	1.34257	0.194911
CERKL	MSTRG.23909.2	1.35658	0.192558
CERKL	MSTRG.23909.40	1.37218	0.211798
CERKL	MSTRG.23909.39	1.42825	0.245501
CERKL	MSTRG.23909.48	1.45509	0.203571
CERKL	MSTRG.23909.4	1.46456	0.264105
CERKL	MSTRG.23909.52	1.50964	0.274785
CERKL	ENST00000374967	1.54796	0.211297
CERKL	MSTRG.23909.49	1.55808	0.231589
CERKL	MSTRG.23909.3	1.60019	0.242905
CERKL	ENST00000421817	1.63469	0.260475
CERKL	MSTRG.23909.42	1.67777	0.255379
CERKL	MSTRG.23909.1	1.71209	0.344269
CERKL	MSTRG.23909.51	1.78253	0.292863
CERKL	MSTRG.23909.29	1.80112	0.256103
CERKL	MSTRG.23909.45	1.81581	0.30985
CERKL	MSTRG.23909.30	1.91508	0.294192
CERKL	MSTRG.23909.44	1.99231	0.367197
CERKL	MSTRG.23909.46	1.99323	0.298148
CERKL	ENST00000452174	2.03556	0.327644
CERKL	MSTRG.23909.47	2.15875	0.366086
CERKL	MSTRG.23909.50	2.24909	0.324716
CERKL	ENST00000374970	2.39019	0.380664
CERKL	MSTRG.23909.18	2.64881	0.401328
CERKL	MSTRG.23909.27	2.79193	0.382478
CERKL	MSTRG.23909.15	2.84932	0.389499
CERKL	MSTRG.23909.22	2.84944	0.37309
CERKL	MSTRG.23909.25	2.90424	0.424159
CERKL	ENST00000409440	3.03955	0.438137
CERKL	MSTRG.23909.21	3.1859	0.43961
CERKL	ENST00000374969	3.27612	0.658131
CERKL	MSTRG.23909.24	3.69419	0.539062
CERKL	MSTRG.23909.20	3.84881	0.655458
CERKL	MSTRG.23909.16	4.12925	0.612352
CERKL	ENST00000479558	4.17079	0.639704
CERKL	MSTRG.23909.19	4.97523	0.716477
CERKL	MSTRG.23909.11	6.15914	0.919775
CERKL	MSTRG.23909.53	6.56538	1.61871
CERKL	MSTRG.23909.8	10.8177	1.41189
CERKL	MSTRG.23909.17	11.0045	1.6462
CERKL	MSTRG.23909.56	11.901	2.00068
CERKL	ENST00000494398	12.2591	2.16776
CERKL	MSTRG.23909.6	15.1552	1.9738
CERKL	MSTRG.23909.55	15.2753	2.75175
CERKL	MSTRG.23909.9	17.0495	2.33166
CERKL	MSTRG.23909.26	19.9294	3.64798
CERKL	ENST00000410087	30.9836	5.3135
CERKL	MSTRG.23909.13	43.3974	7.94226
CERKL	MSTRG.23909.10	48.2058	8.49689
CERKL	MSTRG.23909.12	50.1505	9.45038
CERKL	MSTRG.23909.14	54.2295	8.36681
CERKL	MSTRG.23909.5	180.55	25.6707
CFAP410	ENST00000325223	1.39582	10.3853
CFAP410	MSTRG.26279.5	1.60019	0.294183
CFAP410	MSTRG.26279.38	1.60184	0.327749
CFAP410	MSTRG.26279.4	1.65967	0.332454
CFAP410	MSTRG.26279.2	1.81996	0.299765
CFAP410	MSTRG.26279.15	2.20027	0.637677
CFAP410	MSTRG.26279.20	2.32543	0.66004
CFAP410	MSTRG.26279.18	2.42317	1.41063
CFAP410	MSTRG.26279.16	2.49186	1.07611
CFAP410	ENST00000496321	2.60504	0.899068
CFAP410	MSTRG.26279.7	2.79632	1.08514
CFAP410	MSTRG.26279.22	2.83099	0.649499
CFAP410	MSTRG.26279.17	2.91564	0.648877
CFAP410	MSTRG.26279.9	3.61577	1.28069
CFAP410	MSTRG.26279.6	3.65318	0.611433
CFAP410	MSTRG.26279.23	4.09787	1.01752
CFAP410	MSTRG.26279.28	4.14343	1.01193
CFAP410	MSTRG.26279.10	4.17938	0.771455
CFAP410	MSTRG.26279.25	4.3237	0.865586
CFAP410	MSTRG.26279.12	4.40168	1.02248
CFAP410	ENST00000462742	5.05259	2.27295
CFAP410	MSTRG.26279.8	5.10017	0.99425
CFAP410	ENST00000397956	5.51244	1.91165
CFAP410	MSTRG.26279.26	6.1239	3.66022
CFAP410	MSTRG.26279.19	11.0205	2.07077
CFAP410	ENST00000478674	11.2175	11.1148
CFAP410	MSTRG.26279.11	11.787	2.75093
CFAP410	MSTRG.26279.27	12.2505	2.35435
CFAP410	MSTRG.26279.24	17.8284	21.4836
CFAP410	ENST00000339818	50.0612	14.0497
CHM	ENST00000483950	6.23847	2.22313
CHM	ENST00000615443	18.0245	5.80747
CHM	MSTRG.43237.5	20.117	6.11869
CHM	MSTRG.43237.7	21.701	5.82388
CHM	MSTRG.43237.6	22.5772	6.21656
CHM	MSTRG.43237.2	25.2166	7.40843
CHM	MSTRG.43237.9	25.2419	7.43805
CHM	MSTRG.43237.8	27.4186	10.2221
CHM	MSTRG.43237.1	30.5195	8.53874
CHM	ENST00000467744	40.7551	22.4476
CHM	ENST00000357749	53.0336	16.2671
CIB2	MSTRG.14025.11	1.14047	0.498872
CIB2	ENST00000557818	1.28542	0.711601
CIB2	ENST00000561190	1.49635	1.49102
CIB2	ENST00000557846	1.69653	0.958073
CIB2	MSTRG.14025.7	3.67821	1.97928
CIB2	MSTRG.14025.12	3.88531	2.13832
CIB2	MSTRG.14025.6	3.94048	1.77888
CIB2	ENST00000643268	4.46635	2.93244
CIB2	ENST00000539011	4.9078	2.20773
CIB2	MSTRG.14025.9	5.16468	2.2586
CIB2	ENST00000560618	5.39898	2.9679
CIB2	MSTRG.14025.1	6.63559	3.29538
CIB2	MSTRG.14025.5	18.8297	13.1298
CIB2	MSTRG.14025.2	19.3131	21.4673
CIB2	ENST00000258930	23.7338	13.4615
CIB2	MSTRG.14025.4	29.0083	27.6643
CLCC1	ENST00000348264	2.82643	0.664663
CLCC1	ENST00000369976	3.69071	0.817633
CLCC1	MSTRG.1903.33	4.60807	1.12613
CLCC1	MSTRG.1903.26	4.76532	1.05601
CLCC1	ENST00000302500	4.86576	1.22733
CLCC1	MSTRG.1903.25	5.58885	1.48758
CLCC1	MSTRG.1903.34	5.69531	1.48577
CLCC1	MSTRG.1903.30	6.72625	1.42999
CLCC1	MSTRG.1903.29	6.80206	1.62406
CLCC1	MSTRG.1903.28	8.28942	2.00136
CLCC1	MSTRG.1903.17	9.52503	2.14761
CLCC1	MSTRG.1903.32	11.2382	2.82249
CLCC1	ENST00000482889	11.2916	5.53632
CLCC1	MSTRG.1903.31	11.7734	2.88977
CLCC1	MSTRG.1903.35	12.6205	3.41646
CLCC1	ENST00000473062	13.8027	4.24893
CLCC1	ENST00000369968	15.3663	3.50062
CLCC1	MSTRG.1903.15	17.6871	4.10208
CLCC1	MSTRG.1903.13	18.5333	4.41391
CLCC1	ENST00000369969	18.9056	4.43859
CLCC1	ENST00000356970	20.5778	4.82615
CLCC1	MSTRG.1903.14	21.861	5.08609
CLCC1	MSTRG.1903.12	22.7031	5.38168
CLCC1	MSTRG.1903.11	24.8833	5.93499
CLCC1	MSTRG.1903.27	25.661	5.80512
CLCC1	ENST00000369970	30.585	10.8339
CLCC1	MSTRG.1903.16	38.8148	11.6948
CLN3	ENST00000568472	1.0071	0.258245
CLN3	ENST00000628023	1.03294	0.335642
CLN3	MSTRG.15200.33	1.04414	0.231003
CLN3	ENST00000569430	1.11435	0.263712
CLN3	ENST00000566083	1.16725	0.246503
CLN3	ENST00000566057	1.18362	0.50344
CLN3	MSTRG.15200.14	1.19276	0.289414
CLN3	ENST00000636172	1.20723	0.321579
CLN3	MSTRG.15200.25	1.20994	0.262035
CLN3	ENST00000635861	1.21986	0.282968
CLN3	ENST00000637551	1.40302	0.363311
CLN3	ENST00000564574	1.41059	0.333873
CLN3	ENST00000563874	1.60711	0.359962
CLN3	MSTRG.15200.11	1.63399	0.380655
CLN3	ENST00000637107	1.65037	0.353305
CLN3	ENST00000637699	1.68189	0.435079
CLN3	MSTRG.15200.17	1.82728	0.396807
CLN3	ENST00000637578	1.861	0.405156
CLN3	ENST00000636228	1.92357	0.477589
CLN3	MSTRG.15200.3	1.99473	0.480092
CLN3	MSTRG.15200.23	2.0167	0.478529
CLN3	MSTRG.15200.1	2.13555	0.567033
CLN3	ENST00000637100	2.21883	0.858739
CLN3	ENST00000568452	2.36576	0.750526
CLN3	ENST00000355477	2.39939	0.687869
CLN3	ENST00000568422	2.39966	0.726794
CLN3	MSTRG.15200.58	2.42062	0.656593
CLN3	ENST00000565316	2.49558	0.732593
CLN3	ENST00000564091	2.53484	3.05093
CLN3	ENST00000565140	2.56962	1.32117
CLN3	ENST00000395653	2.59217	0.604312
CLN3	ENST00000569030	2.73616	0.840618
CLN3	ENST00000631023	2.8673	0.59729
CLN3	ENST00000637871	2.88112	0.766317
CLN3	MSTRG.15200.16	2.88649	0.603628
CLN3	MSTRG.15200.49	2.94347	0.590971
CLN3	ENST00000566824	3.02794	0.931561
CLN3	ENST00000561689	3.25915	0.861665
CLN3	ENST00000357806	3.30431	0.902396
CLN3	ENST00000333496	3.31459	1.03617
CLN3	ENST00000360019	3.63947	0.901088
CLN3	ENST00000567963	3.68846	1.43345
CLN3	MSTRG.15200.32	4.1669	1.29004
CLN3	ENST00000636853	4.32988	1.15465
CLN3	ENST00000636351	4.37444	1.03236
CLN3	ENST00000636839	4.90062	1.31208
CLN3	MSTRG.15200.4	5.14146	1.55804
CLN3	ENST00000359984	5.45238	1.77524
CLN3	ENST00000565236	5.49211	1.78411
CLN3	ENST00000636977	5.76155	1.42963
CLN3	ENST00000637050	6.28288	1.88985
CLN3	ENST00000357857	6.94047	3.3115
CLN3	ENST00000637184	6.98075	2.21392
CLN3	ENST00000568076	7.36697	2.65465
CLN3	ENST00000636147	8.73335	2.09356
CLN3	ENST00000635958	9.74615	5.14202
CLN3	ENST00000636685	10.4035	2.65231
CLN3	MSTRG.15200.30	11.6975	8.59747
CLN3	ENST00000636907	11.8802	3.49367
CLN3	MSTRG.15200.18	24.226	6.11504
CLN3	ENST00000565354	31.2954	21.0545
CLRN1	MSTRG.29196.3	1.20995	0.500274
CLRN1	MSTRG.29196.7	1.34383	0.411412
CLRN1	MSTRG.29196.11	1.43656	0.405666
CLRN1	MSTRG.29196.19	1.44694	0.428448
CLRN1	MSTRG.29196.13	1.59832	0.544557
CLRN1	MSTRG.29196.21	1.72947	1.01306
CLRN1	MSTRG.29196.22	1.74573	0.480651
CLRN1	MSTRG.29196.35	1.8268	0.472772
CLRN1	MSTRG.29196.24	2.40548	0.687523
CLRN1	ENST00000328863	2.45187	0.778765
CLRN1	MSTRG.29196.36	2.563	0.759486
CLRN1	MSTRG.29196.16	3.05241	1.30318
CLRN1	MSTRG.29196.15	3.8307	1.17582
CLRN1	ENST00000468836	3.8632	2.47345
CLRN1	MSTRG.29196.12	4.39349	1.23536
CLRN1	MSTRG.29196.1	4.56757	1.10837
CLRN1	MSTRG.29196.34	4.74867	1.22072
CLRN1	MSTRG.29196.14	5.06994	1.27394
CLRN1	MSTRG.29196.23	6.04664	1.83225
CLRN1	MSTRG.29196.17	6.58288	1.66706
CLRN1	ENST00000295911	7.39917	2.3411
CLRN1	MSTRG.29196.18	7.46181	1.94281
CLRN1	MSTRG.29196.37	7.47259	3.06715
CLRN1	MSTRG.29196.31	7.66356	2.02767
CLRN1	MSTRG.29196.10	7.70004	2.02939
CLRN1	ENST00000472224	7.94283	2.88929
CLRN1	MSTRG.29196.30	11.7026	3.75546
CLRN1	MSTRG.29196.29	12.6322	3.76683
CLRN1	ENST00000485607	13.0196	4.80498
CLRN1	MSTRG.29196.28	16.8855	5.20505
CLRN1	MSTRG.29196.32	17.5712	5.54511
CLRN1	MSTRG.29196.26	19.5534	5.07421
CLRN1	MSTRG.29196.25	21.4754	6.30887
CLRN1	MSTRG.29196.33	22.8922	7.64761
CLRN1	ENST00000327047	83.8706	22.6391
CLUAP1	ENST00000573370	1.51788	1.88049
CLUAP1	ENST00000575134	3.02114	0.500137
CLUAP1	ENST00000574369	4.71101	1.85853
CLUAP1	MSTRG.14731.105	11.8269	1.77369
CLUAP1	MSTRG.14731.87	12.1246	1.81183
CLUAP1	ENST00000575323	12.7789	2.1807
CLUAP1	MSTRG.14731.104	12.9594	1.98727
CLUAP1	MSTRG.14731.93	13.145	2.33066
CLUAP1	MSTRG.14731.90	13.2124	2.10273
CLUAP1	ENST00000572632	13.4735	3.92374
CLUAP1	ENST00000574592	15.2912	4.35574
CLUAP1	MSTRG.14731.73	15.6347	3.4418
CLUAP1	MSTRG.14731.89	15.8975	3.4194
CLUAP1	MSTRG.14731.102	16.5029	2.42929
CLUAP1	MSTRG.14731.66	16.5728	2.82039
CLUAP1	MSTRG.14731.101	17.7368	2.7182
CLUAP1	MSTRG.14731.94	18.1142	2.78568
CLUAP1	MSTRG.14731.86	18.9103	2.86963
CLUAP1	MSTRG.14731.100	20.3077	4.13144
CLUAP1	ENST00000571025	20.9345	4.18543
CLUAP1	MSTRG.14731.97	21.5725	3.02772
CLUAP1	ENST00000576634	22.7169	3.57318
CLUAP1	ENST00000574551	22.7856	3.85167
CLUAP1	ENST00000572600	46.3205	7.88792
CLUAP1	ENST00000341633	163.457	23.916
CNGA1	ENST00000506118	1.02107	0.728847
CNGA1	MSTRG.30403.12	7.25187	0.109951
CNGA1	MSTRG.30403.26	9.81348	0.157625
CNGA1	ENST00000514520	9.842	0.281071
CNGA1	MSTRG.30403.22	10.1227	0.15599
CNGA1	MSTRG.30403.27	14.0792	0.218497
CNGA1	MSTRG.30403.32	19.2629	0.328353
CNGA1	MSTRG.30403.34	21.7655	0.520956
CNGA1	MSTRG.30403.29	22.604	0.422473
CNGA1	MSTRG.30403.30	23.7151	0.48271
CNGA1	ENST00000402813	24.5171	0.398088
CNGA1	MSTRG.30403.31	24.6716	0.406042
CNGA1	MSTRG.30403.33	28.318	0.580798
CNGA1	ENST00000514170	33.1723	0.58596
CNGA1	MSTRG.30403.28	39.7192	0.661806
CNGA1	MSTRG.30403.44	59.0738	0.884826
CNGA1	ENST00000420489	74.0333	1.22813
CNGA1	MSTRG.30403.36	77.7041	1.86064
CNGA1	ENST00000544810	102.231	3.16513
CNGA1	MSTRG.30403.46	103.622	1.54973
CNGA1	MSTRG.30403.35	181.502	3.04202
CNGA1	ENST00000358519	5400.59	82.1813
CNGA3	MSTRG.22934.2	4.29037	4.46741
CNGA3	MSTRG.22934.5	9.51289	9.39033
CNGA3	ENST00000409937	9.88319	10.3848
CNGA3	ENST00000436404	10.4542	10.1485
CNGA3	ENST00000393504	10.8007	11.2881
CNGA3	MSTRG.22934.10	11.198	13.2387
CNGA3	MSTRG.22934.1	11.3631	13.1255
CNGA3	ENST00000272602	11.6979	13.444
CNGA3	MSTRG.22934.8	12.0461	13.7281
CNGB1	ENST00000564448	8.60444	0.0401124
CNGB1	MSTRG.15663.1	14.0437	0.0735884
CNGB1	MSTRG.15663.30	16.6558	0.69264
CNGB1	MSTRG.15663.2	22.5053	0.11659
CNGB1	MSTRG.15663.6	24.2777	0.149051
CNGB1	MSTRG.15663.29	24.5431	0.236973
CNGB1	ENST00000562761	28.8265	0.176449
CNGB1	MSTRG.15663.32	28.9902	0.409641
CNGB1	MSTRG.15663.3	30.4505	0.382937
CNGB1	MSTRG.15663.7	31.3186	0.160544
CNGB1	MSTRG.15663.5	33.3204	0.143819
CNGB1	MSTRG.15663.23	36.6713	0.217973
CNGB1	MSTRG.15663.4	41.2038	0.218263
CNGB1	MSTRG.15663.11	43.5464	0.318183
CNGB1	MSTRG.15663.25	60.505	0.390242
CNGB1	MSTRG.15663.16	77.3018	0.407116
CNGB1	MSTRG.15663.18	84.6173	0.542074
CNGB1	ENST00000569643	93.6124	0.68253
CNGB1	MSTRG.15663.10	101.469	0.995857
CNGB1	MSTRG.15663.27	135.534	3.41303
CNGB1	ENST00000311183	190.558	11.2104
CNGB1	MSTRG.15663.9	219.399	1.90727
CNGB1	MSTRG.15663.12	233.859	1.53829
CNGB1	MSTRG.15663.8	370.993	2.23924
CNGB1	ENST00000567568	823.295	4.66496
CNGB1	MSTRG.15663.24	1016.4	6.81264
CNGB1	MSTRG.15663.26	1170.28	8.25274
CNGB1	ENST00000251102	1321.7	7.61815
CNGB1	MSTRG.15663.13	1759.39	8.37179
CNGB1	MSTRG.15663.28	2049.73	11.4293
CNGB1	MSTRG.15663.22	3034.59	26.1427
CNGB3	MSTRG.39631.8	10.1025	3.57083
CNGB3	MSTRG.39631.5	19.7984	4.01598
CNGB3	MSTRG.39631.4	21.6243	4.4561
CNGB3	MSTRG.39631.6	23.8017	5.05215
CNGB3	MSTRG.39631.2	31.763	6.10017
CNGB3	ENST00000517327	33.4016	6.45433
CNGB3	ENST00000519777	59.7117	12.0371
CNGB3	ENST00000320005	302.51	58.3134
CNNM4	ENST00000493384	3.20928	3.03433
CNNM4	ENST00000496186	12.6164	6.03603
CNNM4	MSTRG.22911.3	14.4116	1.49741
CNNM4	MSTRG.22911.2	14.9907	1.60618
CNNM4	MSTRG.22911.4	22.6481	1.90348
CNNM4	MSTRG.22911.8	29.6574	2.70314
CNNM4	MSTRG.22911.5	34.7878	3.47385
CNNM4	MSTRG.22911.11	41.5116	4.69433
CNNM4	MSTRG.22911.15	47.8489	4.61801
CNNM4	MSTRG.22911.9	51.3659	6.57424
CNNM4	MSTRG.22911.7	59.0635	7.19629
CNNM4	MSTRG.22911.16	59.4164	5.95789
CNNM4	MSTRG.22911.6	59.6788	8.84563
CNNM4	MSTRG.22911.10	59.7522	6.80925
CNNM4	ENST00000377075	174.55	14.8947
CNNM4	MSTRG.22911.14	202.043	19.7866
CRB1	ENST00000448952	2.03464	1.20283
CRB1	ENST00000538660	3.91013	0.279717
CRB1	MSTRG.3154.10	4.43673	0.276044
CRB1	MSTRG.3154.22	4.92462	0.304009
CRB1	ENST00000367400	5.56234	0.380433
CRB1	ENST00000535699	5.76722	0.367473
CRB1	ENST00000484075	5.92302	0.352291
CRB1	MSTRG.3154.1	5.98053	0.381732
CRB1	MSTRG.3154.13	15.8578	1.06559
CRB1	MSTRG.3154.6	19.2528	1.22756
CRB1	MSTRG.3154.15	21.8165	1.45801
CRB1	MSTRG.3154.21	22.33	2.84212
CRB1	ENST00000367399	22.6797	1.58938
CRB1	MSTRG.3154.16	24.3593	1.42842
CRB1	MSTRG.3154.2	26.416	1.58623
CRB1	MSTRG.3154.20	36.1035	3.9729
CRB1	MSTRG.3154.19	36.9375	2.87544
CRB1	ENST00000476483	42.1174	6.41163
CRB1	MSTRG.3154.17	42.58	3.29597
CRB1	MSTRG.3154.18	47.0047	4.70846
CRB1	ENST00000475659	59.063	3.80535
CRB1	MSTRG.3154.24	62.421	4.3545
CRB1	ENST00000638467	227.382	13.6319
CRB1	MSTRG.3154.14	313.412	18.4339
CRB1	ENST00000367397	365.876	23.0773
CRX	MSTRG.21022.7	4.48694	0.0535552
CRX	MSTRG.21022.4	8.35375	0.0931096
CRX	MSTRG.21022.9	10.3446	0.0950244
CRX	MSTRG.21022.3	11.8688	0.232074
CRX	MSTRG.21022.13	12.1596	0.085409
CRX	MSTRG.21022.17	25.8166	0.22118
CRX	ENST00000556527	31.9524	0.368704
CRX	MSTRG.21022.1	32.976	0.379708
CRX	ENST00000613299	42.6297	0.360698
CRX	MSTRG.21022.10	78.6929	1.46232
CRX	MSTRG.21022.2	164.493	1.31964
CRX	ENST00000539067	261.929	3.63354
CRX	ENST00000221996	1505.06	21.3523
CRX	MSTRG.21022.15	2253.76	16.2508
CRX	ENST00000602001	4294.06	54.017
CSPP1	MSTRG.39426.53	1.08789	0.21649
CSPP1	MSTRG.39426.85	1.09576	0.221583
CSPP1	MSTRG.39426.19	1.18889	0.231334
CSPP1	MSTRG.39426.20	1.29657	0.2506
CSPP1	MSTRG.39426.4	1.30299	0.237632
CSPP1	MSTRG.39426.101	1.43268	0.302141
CSPP1	MSTRG.39426.112	1.47241	0.346496
CSPP1	MSTRG.39426.59	1.50119	0.287969
CSPP1	MSTRG.39426.2	1.54348	0.285041
CSPP1	MSTRG.39426.25	1.56596	0.278931
CSPP1	MSTRG.39426.1	1.58255	0.304422
CSPP1	MSTRG.39426.95	1.64034	0.310315
CSPP1	MSTRG.39426.39	1.66991	0.318373
CSPP1	MSTRG.39426.26	1.80227	0.334978
CSPP1	MSTRG.39426.110	1.81999	0.379957
CSPP1	ENST00000519163	1.83885	0.368356
CSPP1	MSTRG.39426.60	2.03914	0.365964
CSPP1	MSTRG.39426.99	2.06522	0.369528
CSPP1	MSTRG.39426.9	2.09154	0.373773
CSPP1	MSTRG.39426.66	2.09604	0.37149
CSPP1	MSTRG.39426.3	2.10813	0.425485
CSPP1	MSTRG.39426.22	2.13185	0.382633
CSPP1	MSTRG.39426.96	2.21101	0.392821
CSPP1	MSTRG.39426.32	2.48826	0.46431
CSPP1	ENST00000519668	2.58407	0.47303
CSPP1	MSTRG.39426.50	2.59487	0.490935
CSPP1	MSTRG.39426.5	2.64459	0.489919
CSPP1	MSTRG.39426.13	2.71766	0.583902
CSPP1	MSTRG.39426.69	2.74438	0.503193
CSPP1	MSTRG.39426.43	2.74787	0.517322
CSPP1	MSTRG.39426.57	2.76419	0.506779
CSPP1	MSTRG.39426.115	2.78437	0.569558
CSPP1	MSTRG.39426.52	2.79986	0.520288
CSPP1	MSTRG.39426.93	2.8023	0.512282
CSPP1	MSTRG.39426.67	2.80946	0.527274
CSPP1	MSTRG.39426.102	2.81648	0.534029
CSPP1	MSTRG.39426.15	2.84367	0.534839
CSPP1	MSTRG.39426.44	2.88332	0.534178
CSPP1	MSTRG.39426.108	2.9635	0.544713
CSPP1	MSTRG.39426.91	3.03837	0.546341
CSPP1	MSTRG.39426.45	3.07967	0.619427
CSPP1	ENST00000262210	3.71588	0.752751
CSPP1	MSTRG.39426.80	3.83512	0.710278
CSPP1	MSTRG.39426.117	4.78176	1.1195
CSPP1	MSTRG.39426.37	6.19878	1.20166
CSPP1	ENST00000521168	7.23218	1.60922
CSPP1	MSTRG.39426.124	8.35357	5.48764
CSPP1	MSTRG.39426.81	10.0277	2.41243
CSPP1	MSTRG.39426.119	10.2239	2.7239
CSPP1	MSTRG.39426.111	11.5461	2.52618
CSPP1	MSTRG.39426.123	13.7218	3.13405
CSPP1	MSTRG.39426.30	16.1593	3.47973
CSPP1	MSTRG.39426.116	21.7053	4.50934
CSPP1	MSTRG.39426.118	24.6392	4.78858
CSPP1	MSTRG.39426.125	43.5995	8.6549
CSPP1	MSTRG.39426.122	50.7797	8.95668
CSPP1	ENST00000521324	107.756	22.8356
CTNNA1	ENST00000519768	1.29901	0.256845
CTNNA1	ENST00000518263	1.55625	0.538373
CTNNA1	ENST00000520400	1.74349	0.11125
CTNNA1	ENST00000518585	2.01149	0.213444
CTNNA1	ENST00000518910	2.50033	1.83691
CTNNA1	ENST00000523685	2.65795	0.334557
CTNNA1	ENST00000519309	3.05016	0.260873
CTNNA1	ENST00000520339	5.15265	0.361839
CTNNA1	ENST00000520520	6.52937	2.29582
CTNNA1	ENST00000517533	7.64551	2.03228
CTNNA1	ENST00000517904	7.67363	0.530361
CTNNA1	ENST00000522792	10.0834	1.06139
CTNNA1	MSTRG.33315.22	12.9847	0.742564
CTNNA1	ENST00000521368	17.8919	3.81623
CTNNA1	MSTRG.33315.29	18.3271	0.970976
CTNNA1	MSTRG.33315.26	23.5268	2.02025
CTNNA1	ENST00000519489	29.7305	2.27186
CTNNA1	ENST00000522013	31.1828	2.12798
CTNNA1	ENST00000518825	32.5471	1.69083
CTNNA1	ENST00000540387	38.338	4.72534
CTNNA1	ENST00000521724	39.6388	2.23383
CTNNA1	ENST00000627109	56.8953	2.93789
CTNNA1	ENST00000517534	71.2758	5.27472
CTNNA1	ENST00000521387	76.7383	4.87164
CTNNA1	MSTRG.33315.42	112.725	6.12113
CTNNA1	ENST00000523298	161.488	9.38546
CTNNA1	ENST00000520158	202.621	12.2431
CTNNA1	ENST00000302763	425.913	25.4706
CWC27	ENST00000545000	4.03485	1.45408
CWC27	ENST00000485990	6.14814	6.25671
CWC27	ENST00000506168	6.95467	2.03226
CWC27	MSTRG.32403.7	13.6512	3.22253
CWC27	MSTRG.32403.1	15.3197	3.68805
CWC27	MSTRG.32403.5	15.9397	3.91783
CWC27	MSTRG.32403.10	20.4649	10.178
CWC27	MSTRG.32403.12	20.8372	5.47889
CWC27	MSTRG.32403.4	25.2481	6.57557
CWC27	MSTRG.32403.2	68.5126	21.6672
CWC27	ENST00000381070	74.424	17.6737
CWC27	ENST00000508024	78.9307	17.8552
CYP4V2	MSTRG.31779.100	4.22814	0.463346
CYP4V2	MSTRG.31779.76	4.87884	0.596992
CYP4V2	MSTRG.31779.77	4.92023	0.552362
CYP4V2	MSTRG.31779.84	5.42261	0.60861
CYP4V2	MSTRG.31779.75	5.45946	0.62176
CYP4V2	MSTRG.31779.50	5.74797	0.708669
CYP4V2	MSTRG.31779.96	5.92582	0.678133
CYP4V2	MSTRG.31779.73	6.09908	0.784777
CYP4V2	MSTRG.31779.35	6.47783	0.734861
CYP4V2	MSTRG.31779.97	6.58032	0.799704
CYP4V2	MSTRG.31779.78	6.75197	0.728654
CYP4V2	MSTRG.31779.79	6.85533	0.737481
CYP4V2	MSTRG.31779.83	6.91873	0.819331
CYP4V2	ENST00000513354	7.45776	0.853732
CYP4V2	MSTRG.31779.87	7.6164	0.891787
CYP4V2	MSTRG.31779.85	7.71344	0.841492
CYP4V2	MSTRG.31779.82	7.96138	0.921486
CYP4V2	MSTRG.31779.88	8.42954	0.967466
CYP4V2	MSTRG.31779.74	8.47963	0.928914
CYP4V2	MSTRG.31779.91	10.4026	2.62274
CYP4V2	MSTRG.31779.93	11.7502	1.28651
CYP4V2	MSTRG.31779.90	12.0698	1.40355
CYP4V2	MSTRG.31779.72	12.241	1.39878
CYP4V2	MSTRG.31779.81	12.7744	1.77276
CYP4V2	MSTRG.31779.98	12.8318	1.59222
CYP4V2	MSTRG.31779.80	13.2652	1.56147
CYP4V2	MSTRG.31779.94	15.0034	1.91277
CYP4V2	MSTRG.31779.92	16.7031	1.95882
CYP4V2	MSTRG.31779.89	18.3584	2.78538
CYP4V2	MSTRG.31779.103	22.8393	2.71042
CYP4V2	MSTRG.31779.95	43.4773	6.81437
CYP4V2	ENST00000502665	106.802	29.7275
CYP4V2	ENST00000378802	109.168	13.4117
CYP4V2	ENST00000507209	109.81	14.8015
DHX38	ENST00000566794	1.43044	0.195116
DHX38	ENST00000567142	2.0315	2.10205
DHX38	ENST00000563819	3.879	5.82184
DHX38	ENST00000564307	6.38068	1.24507
DHX38	ENST00000579387	8.1612	2.63383
DHX38	MSTRG.15921.8	12.246	1.44221
DHX38	MSTRG.15921.4	12.8242	1.41619
DHX38	ENST00000567552	12.8981	4.48651
DHX38	ENST00000566489	14.8566	2.31285
DHX38	MSTRG.15921.7	16.7852	2.20546
DHX38	MSTRG.15921.2	20.3918	2.75503
DHX38	MSTRG.15921.5	21.7889	3.58822
DHX38	MSTRG.15921.6	24.0678	2.85086
DHX38	ENST00000564622	30.7005	6.27708
DHX38	ENST00000268482	32.0402	10.3627
DHX38	ENST00000569952	49.9694	6.67981
DHX38	ENST00000563650	70.7905	8.166
DHX38	ENST00000569935	84.0739	11.0467
DHX38	MSTRG.15921.3	90.025	9.71908
DHX38	ENST00000566329	103.542	14.6267
DRAM2	MSTRG.1968.6	3.08072	0.293794
DRAM2	MSTRG.1968.5	3.36096	0.324035
DRAM2	MSTRG.1968.4	3.63109	0.349549
DRAM2	ENST00000490780	3.73712	0.902593
DRAM2	MSTRG.1968.2	4.13506	0.397944
DRAM2	MSTRG.1968.9	4.34014	0.45146
DRAM2	MSTRG.1968.1	4.45018	0.482201
DRAM2	MSTRG.1968.8	5.26218	0.478593
DRAM2	MSTRG.1968.12	5.34418	0.514959
DRAM2	ENST00000496430	5.51781	0.849959
DRAM2	MSTRG.1968.10	5.56139	0.661145
DRAM2	MSTRG.1968.15	6.75169	0.764964
DRAM2	MSTRG.1968.7	6.94963	0.698973
DRAM2	MSTRG.1968.17	8.83952	1.18426
DRAM2	MSTRG.1968.16	9.12134	0.895728
DRAM2	MSTRG.1968.25	9.98255	1.2002
DRAM2	MSTRG.1968.21	10.0785	1.06072
DRAM2	MSTRG.1968.3	10.2674	0.961002
DRAM2	MSTRG.1968.20	11.1533	1.48529
DRAM2	MSTRG.1968.27	11.2724	1.22248
DRAM2	MSTRG.1968.18	11.57	1.26437
DRAM2	MSTRG.1968.28	11.8191	1.51681
DRAM2	MSTRG.1968.19	12.1487	1.26792
DRAM2	MSTRG.1968.14	13.653	1.50289
DRAM2	ENST00000286692	16.4112	1.76367
DRAM2	MSTRG.1968.13	18.5351	1.81473
DRAM2	MSTRG.1968.24	22.7787	2.93826
DRAM2	MSTRG.1968.22	24.2337	3.10521
DRAM2	MSTRG.1968.29	28.4655	4.18939
DRAM2	MSTRG.1968.23	30.3234	3.07189
DRAM2	MSTRG.1968.11	33.9403	3.31832
DRAM2	ENST00000480600	39.3151	5.00184
DRAM2	MSTRG.1968.26	40.2146	3.88787
DRAM2	ENST00000477588	43.6978	4.65185
DRAM2	ENST00000462092	51.3335	6.96804
DRAM2	ENST00000484310	59.0046	6.56762
DRAM2	ENST00000477769	60.8599	7.27256
DRAM2	ENST00000539140	61.3759	7.42204
DRAM2	ENST00000461449	130.817	17.0215
DYNC2H1	ENST00000648198	1.74812	0.445557
DYNC2H1	ENST00000334267	2.2412	0.481733
DYNC2H1	ENST00000649323	5.13821	1.12092
DYNC2H1	ENST00000533197	9.40809	5.5442
DYNC2H1	ENST00000525306	14.752	6.61144
DYNC2H1	ENST00000375735	19.3439	4.11795
DYNC2H1	ENST00000650373	20.9881	4.8051
DYNC2H1	MSTRG.7594.5	21.9367	4.99489
DYNC2H1	MSTRG.7594.6	22.4464	5.02114
DYNC2H1	ENST00000527252	23.5301	6.14252
DYNC2H1	MSTRG.7594.1	23.803	5.55404
DYNC2H1	MSTRG.7594.3	24.203	5.69121
DYNC2H1	ENST00000530547	45.0899	13.009
DYNC2H1	ENST00000528670	138.565	34.8078
EFEMP1	ENST00000497698	4.42804	0.668424
EFEMP1	ENST00000635671	10.9929	1.21269
EFEMP1	ENST00000480016	12.54	1.44587
EFEMP1	MSTRG.22276.1	25.966	2.58619
EFEMP1	MSTRG.22276.4	26.9916	2.87083
EFEMP1	ENST00000355426	246.408	22.7543
EFEMP1	ENST00000394555	258.519	27.8359
EFEMP1	ENST00000634374	412.343	40.0022
ELOVL4	MSTRG.35272.3	6.91319	0.255271
ELOVL4	MSTRG.35272.4	9.04264	0.384507
ELOVL4	MSTRG.35272.12	22.332	0.786744
ELOVL4	MSTRG.35272.9	23.9839	1.63751
ELOVL4	MSTRG.35272.1	27.2335	0.819454
ELOVL4	MSTRG.35272.5	36.3596	2.46393
ELOVL4	MSTRG.35272.10	39.415	1.56677
ELOVL4	MSTRG.35272.11	39.7616	1.28143
ELOVL4	MSTRG.35272.13	64.2162	2.27332
ELOVL4	MSTRG.35272.7	73.9584	2.34196
ELOVL4	MSTRG.35272.8	74.6539	2.58018
ELOVL4	MSTRG.35272.2	94.5289	2.8045
ELOVL4	ENST00000369816	2655.09	80.8044
EMC1	MSTRG.461.2	14.5916	0.87756
EMC1	MSTRG.461.7	15.0416	0.907104
EMC1	MSTRG.461.1	15.2127	0.912629
EMC1	MSTRG.461.31	18.568	1.39294
EMC1	MSTRG.461.33	19.6866	1.4865
EMC1	MSTRG.461.30	20.6649	1.5972
EMC1	ENST00000486238	20.9521	1.70859
EMC1	ENST00000486405	22.7161	2.17048
EMC1	ENST00000494770	27.2122	7.06125
EMC1	ENST00000488681	30.72	2.15451
EMC1	ENST00000461353	32.1044	2.70741
EMC1	MSTRG.461.29	36.1226	2.67108
EMC1	MSTRG.461.32	39.427	3.09362
EMC1	ENST00000462505	40.3858	3.26753
EMC1	MSTRG.461.34	50.7758	3.69559
EMC1	ENST00000477853	84.5023	7.13568
EMC1	ENST00000375199	86.5727	6.34287
EMC1	ENST00000467423	86.6518	6.56442
EMC1	MSTRG.461.35	88.4235	6.99543
EMC1	ENST00000641089	97.6059	9.26284
EMC1	ENST00000480380	123.894	10.2018
EMC1	ENST00000375208	258.408	17.593
ENSA	ENST00000369016	1.22173	0.0510767
ENSA	ENST00000509582	2.05787	0.161202
ENSA	ENST00000503241	2.19419	0.141502
ENSA	MSTRG.2356.26	2.34648	0.0951619
ENSA	ENST00000361532	2.8087	1.5807
ENSA	MSTRG.2356.16	2.89193	0.131636
ENSA	ENST00000361631	2.92084	0.272237
ENSA	ENST00000503345	2.96058	0.197193
ENSA	MSTRG.2356.27	3.12489	0.12391
ENSA	ENST00000339643	3.14528	0.160739
ENSA	MSTRG.2356.15	4.21586	0.206779
ENSA	MSTRG.2356.25	5.16287	0.186547
ENSA	MSTRG.2356.18	5.25422	0.185964
ENSA	MSTRG.2356.28	5.73581	0.229795
ENSA	ENST00000362052	8.80967	0.67703
ENSA	MSTRG.2356.30	9.29442	0.355558
ENSA	MSTRG.2356.23	11.2495	0.520536
ENSA	MSTRG.2356.19	11.3733	0.456034
ENSA	MSTRG.2356.31	11.4848	0.424992
ENSA	MSTRG.2356.22	13.2377	0.636731
ENSA	ENST00000369014	14.5849	0.941015
ENSA	MSTRG.2356.32	15.0768	1.053
ENSA	MSTRG.2356.29	16.476	0.601573
ENSA	MSTRG.2356.5	23.993	0.89512
ENSA	MSTRG.2356.7	26.3338	1.4584
ENSA	MSTRG.2356.35	37.103	1.48206
ENSA	MSTRG.2356.47	40.371	1.57064
ENSA	MSTRG.2356.17	63.2951	2.37689
ENSA	MSTRG.2356.4	93.2275	3.92277
ENSA	ENST00000356527	300.618	12.2487
ENSA	ENST00000513281	498.92	18.114
ENSA	ENST00000271690	1244.05	48.1805
ESPN	ENST00000416731	2.24702	0.0709323
ESPN	ENST00000475228	2.35015	0.558285
ESPN	ENST00000633651	5.61681	0.168786
ESPN	ENST00000461727	7.09385	0.454023
ESPN	MSTRG.166.10	9.27075	0.285272
ESPN	MSTRG.166.11	9.47368	0.159054
ESPN	MSTRG.166.7	9.52076	0.236708
ESPN	MSTRG.166.1	9.55462	0.388025
ESPN	MSTRG.166.5	9.58227	0.17667
ESPN	MSTRG.166.21	10.8346	0.190341
ESPN	MSTRG.166.13	11.5655	0.181361
ESPN	MSTRG.166.2	11.7366	0.612043
ESPN	MSTRG.166.3	12.8602	0.797498
ESPN	ENST00000645284	12.8923	0.326574
ESPN	MSTRG.166.6	13.0774	1.44411
ESPN	MSTRG.166.16	13.5652	0.294633
ESPN	MSTRG.166.14	14.002	0.773237
ESPN	MSTRG.166.9	16.8348	2.02424
ESPN	MSTRG.166.4	18.2341	1.26445
ESPN	ENST00000636330	19.3682	1.77545
ESPN	ENST00000434576	27.9717	0.760636
ESPN	MSTRG.166.18	29.5472	0.760297
ESPN	MSTRG.166.12	41.2333	0.773768
ESPN	MSTRG.166.17	48.7821	1.63049
ESPN	ENST00000477679	76.5439	3.74302
ESPN	MSTRG.166.15	109.569	3.27682
ESPN	MSTRG.166.24	155.745	3.49311
ESPN	ENST00000468561	188.593	4.9804
ESPN	ENST00000475479	193.887	5.87136
ESPN	ENST00000633239	707.691	41.5174
ESPN	ENST00000418286	745.903	16.8589
EXOSC2	ENST00000372350	2.07358	1.19399
EXOSC2	ENST00000495699	2.58852	0.872957
EXOSC2	ENST00000491115	3.28236	1.19833
EXOSC2	MSTRG.41915.19	5.10283	0.98645
EXOSC2	MSTRG.41915.12	6.33344	1.33864
EXOSC2	ENST00000546165	6.87028	1.41827
EXOSC2	MSTRG.41915.11	7.30809	1.42076
EXOSC2	MSTRG.41915.3	8.48165	1.70498
EXOSC2	MSTRG.41915.10	9.39217	2.05838
EXOSC2	MSTRG.41915.16	9.60603	2.25361
EXOSC2	MSTRG.41915.17	11.3076	2.53364
EXOSC2	ENST00000372358	11.8757	2.57502
EXOSC2	ENST00000372352	12.8705	3.13804
EXOSC2	MSTRG.41915.22	13.4431	2.71263
EXOSC2	MSTRG.41915.2	14.1476	4.14068
EXOSC2	MSTRG.41915.6	14.2161	2.99021
EXOSC2	MSTRG.41915.15	14.9196	3.81154
EXOSC2	ENST00000490641	16.635	3.93198
EXOSC2	ENST00000463488	29.9356	6.39082
EXOSC2	ENST00000372351	37.437	11.5512
EXOSC2	ENST00000430138	41.0435	9.25847
EXOSC2	MSTRG.41915.18	71.4778	16.6027
EXOSC2	ENST00000467138	76.0917	15.9167
EYS	ENST00000486069	2.74057	0.616749
EYS	MSTRG.35140.23	3.62913	0.336392
EYS	ENST00000447127	4.09453	0.47712
EYS	MSTRG.35140.4	5.37413	0.532496
EYS	MSTRG.35140.32	5.49343	0.610464
EYS	MSTRG.35140.20	8.55794	0.894003
EYS	MSTRG.35140.17	9.51887	0.95706
EYS	ENST00000398580	9.58868	1.07296
EYS	MSTRG.35140.10	10.5215	0.933646
EYS	MSTRG.35140.14	10.6708	0.95048
EYS	MSTRG.35140.13	10.8427	0.965432
EYS	MSTRG.35140.11	11.1136	1.01763
EYS	MSTRG.35140.3	11.4511	1.26353
EYS	MSTRG.35140.15	11.5983	1.06277
EYS	MSTRG.35140.24	12.3133	1.35463
EYS	MSTRG.35140.16	13.6017	1.42043
EYS	MSTRG.35140.33	13.8309	1.5032
EYS	MSTRG.35140.19	13.9006	1.68637
EYS	ENST00000370615	14.8629	1.80161
EYS	ENST00000471279	16.7698	1.7353
EYS	MSTRG.35140.2	17.6708	2.01515
EYS	MSTRG.35140.18	19.0166	2.10337
EYS	ENST00000370621	20.814	2.15973
EYS	MSTRG.35140.29	21.0242	2.56764
EYS	MSTRG.35140.7	21.2003	2.79402
EYS	MSTRG.35140.22	23.3452	2.40516
EYS	ENST00000393380	24.664	2.62334
EYS	MSTRG.35140.39	27.3194	2.93887
EYS	ENST00000503581	29.2231	3.33967
EYS	MSTRG.35140.26	29.4518	5.20332
EYS	MSTRG.35140.40	29.9636	4.2648
EYS	ENST00000489873	35.156	3.70404
EYS	MSTRG.35140.5	43.8993	4.51242
EYS	MSTRG.35140.35	44.3484	4.17799
EYS	MSTRG.35140.1	44.6091	3.9751
EYS	MSTRG.35140.36	55.04	5.56315
EYS	ENST00000342421	55.7091	9.2883
EYS	MSTRG.35140.25	65.5409	6.84232
EYS	MSTRG.35140.34	84.774	8.02756
FAM161A	MSTRG.22355.4	3.48967	0.210382
FAM161A	MSTRG.22355.11	3.61282	0.214097
FAM161A	ENST00000405894	4.52285	0.27536
FAM161A	ENST00000307507	4.78784	0.394602
FAM161A	MSTRG.22355.24	5.30027	0.387093
FAM161A	MSTRG.22355.27	5.30375	0.348918
FAM161A	MSTRG.22355.25	7.43527	0.535634
FAM161A	MSTRG.22355.19	7.749	0.486719
FAM161A	MSTRG.22355.3	8.7271	0.48665
FAM161A	MSTRG.22355.32	8.7914	0.557758
FAM161A	MSTRG.22355.2	9.08533	0.518693
FAM161A	MSTRG.22355.1	9.11931	0.520168
FAM161A	MSTRG.22355.14	9.32121	0.562773
FAM161A	MSTRG.22355.16	9.51697	0.612205
FAM161A	MSTRG.22355.34	10.1275	0.661643
FAM161A	MSTRG.22355.33	10.6798	0.69042
FAM161A	MSTRG.22355.10	11.7392	0.702219
FAM161A	MSTRG.22355.15	13.0764	0.877387
FAM161A	MSTRG.22355.9	13.2461	0.917889
FAM161A	MSTRG.22355.8	13.9062	0.801319
FAM161A	ENST00000418113	14.0696	0.813014
FAM161A	MSTRG.22355.30	15.7971	1.02926
FAM161A	MSTRG.22355.7	16.4754	1.17261
FAM161A	ENST00000496369	16.7535	1.87666
FAM161A	MSTRG.22355.29	17.6154	0.982425
FAM161A	MSTRG.22355.13	18.5163	1.07182
FAM161A	MSTRG.22355.5	19.5579	1.3847
FAM161A	MSTRG.22355.31	26.5469	1.83215
FAM161A	MSTRG.22355.12	27.9521	2.11411
FAM161A	MSTRG.22355.6	29.756	2.38505
FAM161A	MSTRG.22355.21	47.2352	4.48974
FAM161A	MSTRG.22355.26	106.31	7.00768
FAM161A	MSTRG.22355.18	149.078	9.41897
FAM161A	ENST00000478494	191.549	13.6894
FAM161A	ENST00000404929	276.304	17.2947
FAM161A	ENST00000456262	298.759	22.6758
FLVCR1	ENST00000419102	1.34184	0.601267
FLVCR1	MSTRG.3464.29	2.85866	1.30373
FLVCR1	MSTRG.3464.4	4.9838	1.75338
FLVCR1	MSTRG.3464.1	5.23267	1.81173
FLVCR1	MSTRG.3464.2	5.3628	1.87111
FLVCR1	MSTRG.3464.5	5.78458	2.04076
FLVCR1	MSTRG.3464.16	6.28519	2.30264
FLVCR1	MSTRG.3464.17	6.78605	2.54714
FLVCR1	MSTRG.3464.10	6.93257	2.48325
FLVCR1	MSTRG.3464.15	7.05351	2.87733
FLVCR1	MSTRG.3464.8	7.18794	2.43073
FLVCR1	MSTRG.3464.11	7.41139	2.74096
FLVCR1	ENST00000366971	8.23027	2.93807
FLVCR1	MSTRG.3464.6	8.41162	3.16925
FLVCR1	MSTRG.3464.20	8.48401	3.25318
FLVCR1	MSTRG.3464.26	8.79063	3.35606
FLVCR1	MSTRG.3464.27	9.21594	4.00727
FLVCR1	MSTRG.3464.12	9.46867	3.86588
FLVCR1	MSTRG.3464.9	9.54586	3.524
FLVCR1	MSTRG.3464.14	9.66676	3.43947
FLVCR1	MSTRG.3464.23	10.249	7.44228
FLVCR1	MSTRG.3464.18	10.5313	4.08628
FLVCR1	MSTRG.3464.13	12.8194	5.27624
FLVCR1	MSTRG.3464.21	16.1696	6.15003
FLVCR1	ENST00000483790	21.9864	12.1625
FLVCR1	MSTRG.3464.7	27.6698	11.4708
GNAT1	MSTRG.28025.8	10.258	1.15404
GNAT1	ENST00000433068	15.1376	0.0482681
GNAT1	MSTRG.28025.1	38.7211	0.129134
GNAT1	MSTRG.28025.4	61.0852	0.223999
GNAT1	MSTRG.28025.6	86.7262	2.14466
GNAT1	MSTRG.28025.3	594.575	2.80734
GNAT1	ENST00000440836	1615.29	9.23835
GNAT1	ENST00000467787	1958.63	5.99189
GNAT1	MSTRG.28025.2	2142.97	7.58355
GNAT1	ENST00000232461	18166	67.3503
GNAT2	ENST00000351050	1305.97	99.8685
GNB3	ENST00000539127	1.61585	0.0169982
GNB3	MSTRG.8233.41	4.35398	0.0241548
GNB3	MSTRG.8233.43	4.65366	0.0263902
GNB3	MSTRG.8233.28	5.06259	0.0268154
GNB3	MSTRG.8233.45	5.09576	0.0291701
GNB3	MSTRG.8233.73	6.60032	0.0327805
GNB3	MSTRG.8233.40	7.08547	0.0420815
GNB3	MSTRG.8233.46	7.2795	0.0405478
GNB3	MSTRG.8233.44	8.29592	0.0465553
GNB3	MSTRG.8233.53	8.98956	0.0571482
GNB3	MSTRG.8233.42	11.0489	0.0746051
GNB3	MSTRG.8233.38	11.5545	0.0700364
GNB3	MSTRG.8233.51	11.7799	0.0840159
GNB3	MSTRG.8233.8	12.0483	0.0857328
GNB3	MSTRG.8233.50	17.7082	0.116726
GNB3	ENST00000541257	18.5519	0.135511
GNB3	ENST00000537035	63.4712	0.367966
GNB3	ENST00000541978	89.8091	4.25116
GNB3	MSTRG.8233.74	130.691	1.30064
GNB3	ENST00000540458	170.598	1.6086
GNB3	MSTRG.8233.70	191.953	1.59751
GNB3	MSTRG.8233.54	270.632	2.21266
GNB3	ENST00000542868	365.104	3.4208
GNB3	MSTRG.8233.71	730.902	5.25679
GNB3	MSTRG.8233.72	2027.24	14.1496
GNB3	ENST00000435982	2384.08	15.2178
GNB3	ENST00000229264	2462.98	13.9209
[truncated: 3,056 more rows]
