# Supplementary material for: Definition of the transcriptional units of inherited retinal disease genes by meta-analysis of human retinal transcriptome data
Source: BMC Genomics. 2023 Apr 18;24:206. doi: 10.1186/s12864-023-09300-w (PMC10111803; doi:10.1186/s12864-023-09300-w)
Supplement: Supplementary file 3 — Additional file 3: Supplementary Dataset File 3. Summary of transcripts identified for each IRD gene. [file 12864_2023_9300_MOESM3_ESM.xlsx]

## Sheet: Sup Tab3
Supplementary Dataset File 3: Summary of transcripts identified for each IRD gene
Gene	Total transcripts	Novel transcripts
ABCA4	36	29
ABHD12	13	5
ACBD5	13	5
ADAM9	19	10
ADGRA3	18	13
ADGRV1	75	46
ADIPOR1	16	11
AGBL5	12	5
AHI1	85	69
AHR	25	19
AIPL1	27	17
ALMS1	87	77
ARHGEF18	20	17
ARL2BP	4	1
ARL3	30	29
ARL6	35	26
ARSG	23	14
ASRGL1	19	11
ATF6	7	6
BBIP1	21	7
BBS1	37	15
BBS10	8	7
BBS12	7	4
BBS2	35	20
BBS4	27	12
BBS5	39	34
BBS7	16	10
BBS9	31	19
BEST1	11	2
C1QTNF5	6	4
C8orf37	9	8
CABP4	20	16
CACNA1F	25	19
CACNA2D4	42	24
CC2D2A	35	15
CCT2	16	4
CDH23	35	18
CDH3	7	1
CDHR1	11	4
CEP164	55	48
CEP19	4	2
CEP250	19	7
CEP290	15	8
CEP78	46	24
CERKL	54	44
CFAP410	30	24
CHM	11	7
CIB2	16	9
CLCC1	27	18
CLN3	61	15
CLRN1	35	29
CLUAP1	25	14
CNGA1	22	15
CNGA3	9	5
CNGB1	31	25
CNGB3	8	5
CNNM4	16	13
CRB1	25	15
CRX	15	10
CSPP1	57	52
CTNNA1	28	4
CWC27	12	7
CYP4V2	34	30
DHX38	20	7
DRAM2	39	29
DTHD1	0	0
DYNC2H1	14	4
EFEMP1	8	2
ELOVL4	13	12
EMC1	22	10
ENSA	32	20
ESPN	31	19
EXOSC2	23	12
EYS	39	29
FAM161A	36	29
FLVCR1	26	23
GDF6	0	0
GNAT1	10	6
GNAT2	1	0
GNB3	28	19
GNPTG	24	17
GPR179	15	12
GRK1	16	13
GRM6	47	42
GUCA1A	10	7
GUCA1B	9	8
GUCY2D	10	8
HARS	22	6
HGSNAT	36	29
HK1	18	7
IDH3B	16	4
IFT140	21	14
IFT172	48	30
IFT27	22	12
IFT81	15	8
IMPDH1	41	25
IMPG1	18	14
IMPG2	7	6
INPP5E	9	7
INVS	57	52
IQCB1	10	6
ITM2B	13	2
KCNJ13	8	4
KCNV2	6	5
KIAA1549	18	16
KIF3B	13	12
KIZ	25	15
KLHL7	21	9
LAMA1	10	3
LCA5	12	9
LRAT	8	1
LRIT3	15	13
LZTFL1	24	14
MAK	26	21
MAPKAPK3	23	17
MERTK	26	19
MFSD8	79	30
MKKS	10	6
MKS1	28	17
MVK	33	18
MYO7A	46	35
NDP	2	0
NEK2	7	2
NEUROD1	5	3
NMNAT1	10	5
NPHP1	31	21
NPHP3	32	21
NPHP4	65	54
NR2E3	21	17
NRL	24	18
NRSN1	18	11
NYX	3	0
OFD1	55	47
OTX2	24	17
PANK2	22	12
PCARE	16	14
PCDH15	52	17
PCYT1A	22	12
PDE6A	25	20
PDE6B	38	29
PDE6C	13	11
PDE6G	14	9
PDE6H	3	2
PITPNM3	33	28
PLA2G5	30	24
PNPLA6	34	20
POC1B	37	30
POC5	30	21
POMGNT1	11	3
PPT1	15	1
PRCD	51	39
PRDM13	3	1
PROM1	41	29
PROS1	19	9
PRPF3	62	55
PRPF31	15	6
PRPF4	7	4
PRPF6	16	15
PRPF8	20	5
PRPH2	9	8
RAB28	10	2
RAX2	10	8
RBP3	10	9
RBP4	8	4
RCBTB1	29	26
RD3	12	10
RDH10	13	8
RDH11	33	25
RDH12	8	5
RDH5	22	14
REEP6	8	4
RGR	43	25
RGS9	25	13
RGS9BP	9	8
RHO	4	3
RLBP1	28	24
ROM1	7	3
RP1	33	26
RP1L1	26	25
RP2	2	1
RP9	16	13
RPE65	11	10
RPGR	28	11
RPGRIP1	92	81
RPGRIP1L	29	19
RS1	16	14
SAG	22	7
SAMD11	49	38
SDCCAG8	45	38
SEMA4A	26	18
SLC24A1	19	9
SLC4A7	26	8
SLC7A14	5	3
SNRNP200	12	3
SPATA7	24	12
SPP2	0	0
TIMP3	4	3
TMEM216	37	32
TOPORS	2	0
TRIM32	6	3
TRNT1	27	10
TRPM1	17	5
TTC8	48	33
TTLL5	80	66
TTPA	5	4
TUB	10	7
TULP1	37	30
UNC119	15	8
USH1C	33	23
USH1G	1	0
USH2A	13	10
WDPCP	26	16
WDR19	17	8
WDR34	14	8
WHRN	29	25
ZNF408	5	2
ZNF423	10	3
ZNF513	9	7
