# Supplementary material for: Definition of the transcriptional units of inherited retinal disease genes by meta-analysis of human retinal transcriptome data
Source: BMC Genomics. 2023 Apr 18;24:206. doi: 10.1186/s12864-023-09300-w (PMC10111803; doi:10.1186/s12864-023-09300-w)
Supplement: Supplementary file 4 — Additional file 4: Supplementary Dataset File 4. Overall contribution to gene expression of annotated and novel transcripts with more than 1 median TPM for each IRD gene. [file 12864_2023_9300_MOESM4_ESM.xlsx]

## Sheet: Sup Tab4
Supplementary Dataset File 4: Overall contribution to gene expression of annotated and novel transcripts with more than 1 median TPM for each IRD gene
Please note that in some cases, the total sum of the overall expression will be less than 100% as this table only shows the sum of transcripts with an expression >1TPM.
Gene	Annotated (%)	Novel (%)
NYX	100	0
TOPORS	100	0
GNAT2	99.8685	0
RAB28	99.6197	0.380299
NDP	99.5384	0
PPT1	99.3371	0.517518
RHO	99.0126	0.987371
USH1G	98.2275	0
ARL2BP	98.1	1.75365
ITM2B	97.4049	2.59513
PDE6G	96.6739	3.32607
PDE6H	96.6413	3.35866
EFEMP1	93.9194	5.45702
SLC24A1	89.6982	10.295
CNGA1	88.5686	11.3824
CCT2	88.3821	11.1655
RDH12	87.5062	12.3965
RBP3	87.4722	12.5278
CTNNA1	86.8834	9.85491
KCNJ13	86.3126	11.1497
BBS12	85.5736	14.4264
HK1	85.5355	14.0953
PROM1	84.7199	15.2091
LRAT	83.5872	13.4992
RLBP1	83.5731	16.4269
ENSA	82.726	16.9141
GUCA1B	82.7035	17.2965
GNAT1	82.6289	14.0427
IDH3B	82.4331	17.5669
CDHR1	81.7611	18.2389
GUCA1A	81.5471	18.4529
PRPF8	81.1547	7.30885
RAX2	81.1235	18.8765
PRPF6	80.8579	19.1421
ELOVL4	80.8044	19.1956
POMGNT1	80.6298	19.2112
HARS	80.4667	19.5333
RP1	79.7829	20.2086
CRX	79.7322	20.1929
ABCA4	79.5525	19.7571
SAG	78.4374	21.5621
NRL	77.3037	22.6963
ADIPOR1	77.2417	22.7583
DYNC2H1	77.0863	21.2613
ESPN	77.0859	18.7621
CNGB3	76.8048	23.1952
AIPL1	76.5707	23.3982
IMPG1	76.5158	23.4842
TRPM1	76.3475	23.6525
SNRNP200	76.1714	23.8286
EMC1	76.1704	23.6297
DHX38	75.9563	23.9771
CLN3	74.9379	22.4973
BBIP1	74.9162	25.0348
GNB3	74.726	25.274
ABHD12	74.5234	23.3802
LAMA1	74.3662	18.3676
CC2D2A	72.8766	27.1234
PDE6B	72.2499	27.7465
WDR19	71.7421	25.9257
PRPF31	71.2044	28.7956
LZTFL1	70.705	28.9062
TIMP3	70.6757	29.3243
KLHL7	70.2158	28.3514
KCNV2	68.8319	31.1681
PDE6A	68.8062	31.1938
UNC119	68.5569	31.2707
RGR	68.3312	31.6688
RP2	67.4725	32.5275
RD3	67.3455	32.6545
BBS1	66.8694	32.4284
BBS4	65.7306	33.7096
TRNT1	65.4278	32.6205
AGBL5	64.9779	34.3281
CDH3	64.8683	7.59143
GNPTG	64.4915	35.0992
PCYT1A	63.8507	32.1827
IFT27	63.7389	35.9257
RPGR	63.7316	34.5421
NRSN1	63.1033	36.6949
CDH23	62.8474	37.1188
SLC4A7	62.4177	37.5823
MYO7A	62.3599	35.1842
ZNF408	62.1512	34.0489
ZNF423	60.5789	35.7741
OFD1	60.4742	39.5012
ZNF513	60.4159	39.1108
WHRN	60.1839	39.5728
CEP250	59.1988	34.3143
CYP4V2	58.7944	41.2056
IQCB1	58.4733	39.4656
DRAM2	58.4217	41.305
MFSD8	58.2898	38.9663
SPATA7	58.201	37.3547
CLUAP1	58.1135	37.6497
EXOSC2	57.4457	42.5543
FAM161A	57.0195	42.9805
TTC8	56.8077	42.7491
RCBTB1	56.7691	41.8717
PCARE	56.6585	43.3415
TRIM32	56.009	43.991
PCDH15	55.8755	43.9215
NMNAT1	54.9581	30.4748
AHI1	53.3836	46.611
RDH11	53.0265	46.6158
IFT81	53.0248	46.5598
CEP290	52.6459	47.0673
NEK2	52.3483	47.6517
IMPDH1	52.2943	47.6693
NPHP3	51.9839	47.2338
CRB1	51.0983	48.2109
ASRGL1	50.736	48.0056
BEST1	50.3388	49.6612
PRDM13	50.3145	28.8426
ARL6	50.0669	49.9331
PRPF4	49.052	50.948
CEP164	48.3016	42.5942
GRM6	47.5598	52.4046
HGSNAT	47.4931	51.9297
CHM	46.7453	51.7665
BBS7	46.6596	53.3404
ADGRV1	46.5647	51.2709
MKS1	46.5308	52.8287
IFT172	46.5137	53.4863
BBS2	45.9191	49.809
IFT140	45.774	50.8006
MKKS	45.602	54.398
PANK2	45.518	53.5977
NPHP1	45.4413	54.2481
CWC27	45.2719	54.7281
CNGA3	45.2654	53.95
RPGRIP1	45.069	54.6337
ARSG	44.9775	55.0225
RP9	44.9457	54.432
ROM1	44.5662	55.4322
OTX2	44.5226	55.4774
PRPF3	44.4558	55.5442
RDH5	43.9904	54.9084
BBS9	43.2607	54.8814
MERTK	43.1384	56.8616
ADAM9	42.7786	57.2214
NR2E3	42.5623	57.4377
RDH10	42.2372	57.7628
REEP6	42.0451	57.9549
PNPLA6	41.8239	52.9242
LRIT3	41.1942	58.8058
CEP19	40.7016	59.2984
CFAP410	40.6335	47.3174
USH1C	40.373	59.5676
RPGRIP1L	40.0674	59.4608
ACBD5	39.6171	60.3829
TMEM216	39.5681	58.1988
TTPA	39.5349	60.1815
PRCD	39.2499	60.7453
RS1	38.5923	61.3437
C1QTNF5	37.8799	45.6602
AHR	37.7365	61.8358
CEP78	37.7005	60.6588
MAPKAPK3	36.7334	62.5253
CACNA2D4	36.4499	63.2185
MVK	36.2497	51.2405
CLCC1	36.0941	63.9059
CLRN1	35.9267	62.8907
TULP1	35.4601	64.5323
SDCCAG8	34.8768	54.1182
RBP4	34.4275	65.5725
RPE65	34.034	65.966
MAK	33.4873	66.5127
NPHP4	33.0909	66.4134
WDR34	33.0334	66.9666
SAMD11	32.5269	66.0675
TUB	31.5478	68.4522
SLC7A14	30.6345	69.3655
KIZ	30.3559	62.1665
ADGRA3	29.8216	66.7992
TTLL5	27.9923	68.3791
USH2A	27.1621	72.1388
EYS	26.8188	72.8794
CSPP1	26.039	65.6921
RGS9	25.3347	74.6653
CIB2	24.7303	74.2107
CNGB1	24.3926	75.5625
CACNA1F	24.375	75.625
CNNM4	23.9651	75.6664
IMPG2	23.3206	76.6794
WDPCP	22.6072	72.6296
CABP4	22.497	77.0959
POC5	20.3986	76.8962
PROS1	20.2285	79.1444
PRPH2	20.1292	79.8708
LCA5	20.1109	79.8891
BBS10	19.6076	80.3924
ATF6	18.9653	80.9354
POC1B	18.6138	76.9499
GRK1	18.4706	81.5294
SEMA4A	17.8673	68.9911
BBS5	17.1116	82.1674
ALMS1	16.7639	82.2237
FLVCR1	15.7019	83.2035
C8orf37	14.9343	85.0657
RGS9BP	14.0462	85.9538
GPR179	11.2661	88.6578
ARHGEF18	10.9495	88.3775
CERKL	10.5922	88.5218
PITPNM3	10.4344	89.5656
PDE6C	9.77017	90.2298
RP1L1	9.55831	90.3716
GUCY2D	9.55242	90.4476
KIAA1549	9.03433	90.9657
INVS	8.47756	89.8011
KIF3B	5.89233	94.1077
INPP5E	4.95959	95.0404
PLA2G5	3.71624	96.1469
NEUROD1	2.57474	97.4253
ARL3	1.43285	98.5672
