# Supplementary material for: Definition of the transcriptional units of inherited retinal disease genes by meta-analysis of human retinal transcriptome data
Source: BMC Genomics. 2023 Apr 18;24:206. doi: 10.1186/s12864-023-09300-w (PMC10111803; doi:10.1186/s12864-023-09300-w)
Supplement: Supplementary file 5 — Additional file 5: Supplementary Dataset File 5. Annotated transcripts with a) more than 1 median TPM and b) relative contribution to gene expression greater than 5%. [file 12864_2023_9300_MOESM5_ESM.xlsx]

## Sheet: Sup Tab5
Supplementary Dataset File 5: Annotated transcripts with a) more than 1 median TPM and b) relative contribution to gene expression greater than 5%
Gene	Transcript_ID	median_TPM	Gene expression (%)
ABCA4	ENST00000465352	1034.83	6.17089
ABCA4	ENST00000370225	2399.67	12.4536
ABCA4	ENST00000484388	4920.45	23.0477
ABCA4	ENST00000536513	4221.45	37.0604
ABHD12	ENST00000491682	67.0372	8.68783
ABHD12	ENST00000339157	391.091	56.2649
ACBD5	ENST00000375897	51.49	6.88943
ACBD5	ENST00000396271	200.468	25.0763
ADAM9	ENST00000463437	82.6027	12.2552
ADAM9	ENST00000487273	102.012	13.752
ADGRA3	ENST00000334304	18.9022	5.47112
ADGRA3	ENST00000282943	17.3225	6.07817
ADGRA3	ENST00000499527	40.3821	16.2592
ADGRV1	ENST00000640407	33.279	5.09408
ADGRV1	ENST00000640815	9.96065	7.30448
ADGRV1	ENST00000638510	48.9413	7.48834
ADIPOR1	ENST00000340990	2587.92	71.8395
AGBL5	ENST00000477136	35.7078	6.36546
AGBL5	ENST00000489683	41.5949	7.97293
AGBL5	ENST00000441931	49.5065	10.0237
AGBL5	ENST00000360131	49.4388	10.835
AGBL5	ENST00000487078	62.8506	14.6882
AGBL5	ENST00000323064	82.0456	14.8258
AHI1	ENST00000529865	146.26	6.65032
AHI1	ENST00000487135	194.155	7.23529
AHI1	ENST00000498558	320.063	13.7302
AHI1	ENST00000527681	293.383	14.789
AHR	ENST00000481944	9.61477	5.45107
AHR	ENST00000492120	13.3362	10.7541
AHR	ENST00000475440	21.1527	13.0088
AIPL1	ENST00000381129	16118.1	71.5521
ARL2BP	ENST00000562023	54.0856	9.0606
ARL2BP	ENST00000219204	1019.68	84.1342
ARL6	ENST00000463745	131.192	13.595
ARL6	ENST00000631834	349.294	26.5407
ARSG	ENST00000590690	20.5699	6.88978
ARSG	ENST00000581639	35.6187	14.9041
ASRGL1	ENST00000628829	21.4163	5.13889
ASRGL1	ENST00000533970	10.0809	6.10086
ASRGL1	ENST00000528206	39.8687	7.38189
ASRGL1	ENST00000301776	27.8363	8.41567
ASRGL1	ENST00000534571	51.2583	12.5823
ATF6	ENST00000367942	95.2758	18.9653
BBIP1	ENST00000652043	49.4166	5.32876
BBIP1	ENST00000605742	144.239	12.0931
BBIP1	ENST00000447005	138.104	13.0148
BBIP1	ENST00000605265	167.536	13.1344
BBIP1	ENST00000448814	186.157	17.8422
BBS1	ENST00000318312	44.4164	5.95704
BBS1	ENST00000630659	17.3249	7.17372
BBS1	ENST00000524884	67.8521	7.387
BBS1	ENST00000534730	60.1945	7.83096
BBS1	ENST00000533430	135.355	13.6509
BBS10	ENST00000650064	61.467	19.6076
BBS12	ENST00000542236	19.3279	5.14807
BBS12	ENST00000433287	27.5752	10.79
BBS12	ENST00000314218	241.572	69.6355
BBS2	ENST00000564459	532.566	27.1725
BBS4	ENST00000568535	106.443	7.16013
BBS4	ENST00000566197	30.9784	15.1911
BBS4	ENST00000268057	415.168	23.2154
BBS5	ENST00000472667	11.9548	7.54977
BBS7	ENST00000508536	38.1363	6.16919
BBS7	ENST00000506636	110.266	8.18664
BBS7	ENST00000264499	317.804	25.0326
BBS9	ENST00000498189	56.0453	13.4322
BBS9	ENST00000434373	141.965	13.6696
BEST1	ENST00000533521	10.8853	5.09501
BEST1	ENST00000529265	12.8246	6.02853
BEST1	ENST00000524877	14.7817	6.51875
BEST1	ENST00000449131	13.7403	10.3818
BEST1	ENST00000378043	13.6322	10.4447
C1QTNF5	ENST00000528368	12.085	13.6359
C1QTNF5	ENST00000530681	9.23046	24.244
C8orf37	ENST00000286688	22.3603	14.9343
CABP4	ENST00000325656	106.093	17.4803
CACNA1F	ENST00000481035	472.212	12.4395
CACNA2D4	ENST00000537784	931.438	25.2834
CC2D2A	ENST00000515124	94.2807	5.2833
CC2D2A	ENST00000514450	76.209	5.55488
CC2D2A	ENST00000507954	148.428	7.15435
CC2D2A	ENST00000513035	697.798	35.6394
CCT2	ENST00000550653	164.744	12.3758
CCT2	ENST00000299300	1271.35	64.4678
CDH23	ENST00000647092	19.4962	7.93911
CDH23	ENST00000642965	52.5877	8.87964
CDH23	ENST00000475158	69.1301	29.6546
CDH3	ENST00000566808	1.50952	6.43033
CDH3	ENST00000567674	2.71742	9.22099
CDH3	ENST00000429102	3.24118	9.50673
CDH3	ENST00000264012	3.82059	11.3676
CDH3	ENST00000542274	4.04603	12.8543
CDH3	ENST00000569117	5.08951	15.4884
CDHR1	ENST00000624091	594.96	7.10319
CDHR1	ENST00000372117	1176.36	12.8345
CDHR1	ENST00000623527	2531.94	27.3702
CDHR1	ENST00000459673	1941.98	31.6102
CEP164	ENST00000533223	28.9582	6.11387
CEP164	ENST00000528706	38.3395	9.19258
CEP164	ENST00000532187	92.3164	29.0497
CEP19	ENST00000409690	72.3271	39.13
CEP250	ENST00000425525	25.8089	5.35817
CEP250	ENST00000487467	86.4237	16.9871
CEP250	ENST00000422671	46.8541	25.6961
CEP290	ENST00000552810	33.3677	6.46013
CEP290	ENST00000547691	181.331	36.4276
CERKL	ENST00000410087	30.9836	5.3135
CFAP410	ENST00000325223	1.39582	10.3853
CFAP410	ENST00000478674	11.2175	11.1148
CFAP410	ENST00000339818	50.0612	14.0497
CHM	ENST00000615443	18.0245	5.80747
CHM	ENST00000357749	53.0336	16.2671
CHM	ENST00000467744	40.7551	22.4476
CIB2	ENST00000258930	23.7338	13.4615
CLCC1	ENST00000482889	11.2916	5.53632
CLCC1	ENST00000369970	30.585	10.8339
CLN3	ENST00000635958	9.74615	5.14202
CLN3	ENST00000565354	31.2954	21.0545
CLRN1	ENST00000327047	83.8706	22.6391
CLUAP1	ENST00000572600	46.3205	7.88792
CLUAP1	ENST00000341633	163.457	23.916
CNGA1	ENST00000358519	5400.59	82.1813
CNGA3	ENST00000436404	10.4542	10.1485
CNGA3	ENST00000409937	9.88319	10.3848
CNGA3	ENST00000393504	10.8007	11.2881
CNGA3	ENST00000272602	11.6979	13.444
CNGB1	ENST00000251102	1321.7	7.61815
CNGB1	ENST00000311183	190.558	11.2104
CNGB3	ENST00000517327	33.4016	6.45433
CNGB3	ENST00000519777	59.7117	12.0371
CNGB3	ENST00000320005	302.51	58.3134
CNNM4	ENST00000496186	12.6164	6.03603
CNNM4	ENST00000377075	174.55	14.8947
CRB1	ENST00000476483	42.1174	6.41163
CRB1	ENST00000638467	227.382	13.6319
CRB1	ENST00000367397	365.876	23.0773
CRX	ENST00000221996	1505.06	21.3523
CRX	ENST00000602001	4294.06	54.017
CSPP1	ENST00000521324	107.756	22.8356
CTNNA1	ENST00000517534	71.2758	5.27472
CTNNA1	ENST00000523298	161.488	9.38546
CTNNA1	ENST00000520158	202.621	12.2431
CTNNA1	ENST00000302763	425.913	25.4706
CWC27	ENST00000485990	6.14814	6.25671
CWC27	ENST00000381070	74.424	17.6737
CWC27	ENST00000508024	78.9307	17.8552
CYP4V2	ENST00000378802	109.168	13.4117
CYP4V2	ENST00000507209	109.81	14.8015
CYP4V2	ENST00000502665	106.802	29.7275
DHX38	ENST00000563819	3.879	5.82184
DHX38	ENST00000564622	30.7005	6.27708
DHX38	ENST00000569952	49.9694	6.67981
DHX38	ENST00000563650	70.7905	8.166
DHX38	ENST00000268482	32.0402	10.3627
DHX38	ENST00000569935	84.0739	11.0467
DHX38	ENST00000566329	103.542	14.6267
DRAM2	ENST00000480600	39.3151	5.00184
DRAM2	ENST00000484310	59.0046	6.56762
DRAM2	ENST00000462092	51.3335	6.96804
DRAM2	ENST00000477769	60.8599	7.27256
DRAM2	ENST00000539140	61.3759	7.42204
DRAM2	ENST00000461449	130.817	17.0215
DYNC2H1	ENST00000533197	9.40809	5.5442
DYNC2H1	ENST00000527252	23.5301	6.14252
DYNC2H1	ENST00000525306	14.752	6.61144
DYNC2H1	ENST00000530547	45.0899	13.009
DYNC2H1	ENST00000528670	138.565	34.8078
EFEMP1	ENST00000355426	246.408	22.7543
EFEMP1	ENST00000394555	258.519	27.8359
EFEMP1	ENST00000634374	412.343	40.0022
ELOVL4	ENST00000369816	2655.09	80.8044
EMC1	ENST00000375199	86.5727	6.34287
EMC1	ENST00000467423	86.6518	6.56442
EMC1	ENST00000494770	27.2122	7.06125
EMC1	ENST00000477853	84.5023	7.13568
EMC1	ENST00000641089	97.6059	9.26284
EMC1	ENST00000480380	123.894	10.2018
EMC1	ENST00000375208	258.408	17.593
ENSA	ENST00000356527	300.618	12.2487
ENSA	ENST00000513281	498.92	18.114
ENSA	ENST00000271690	1244.05	48.1805
ESPN	ENST00000475479	193.887	5.87136
ESPN	ENST00000418286	745.903	16.8589
ESPN	ENST00000633239	707.691	41.5174
EXOSC2	ENST00000463488	29.9356	6.39082
EXOSC2	ENST00000430138	41.0435	9.25847
EXOSC2	ENST00000372351	37.437	11.5512
EXOSC2	ENST00000467138	76.0917	15.9167
EYS	ENST00000342421	55.7091	9.2883
FAM161A	ENST00000478494	191.549	13.6894
FAM161A	ENST00000404929	276.304	17.2947
FAM161A	ENST00000456262	298.759	22.6758
FLVCR1	ENST00000483790	21.9864	12.1625
GNAT1	ENST00000467787	1958.63	5.99189
GNAT1	ENST00000440836	1615.29	9.23835
GNAT1	ENST00000232461	18166	67.3503
GNAT2	ENST00000351050	1305.97	99.8685
GNB3	ENST00000229264	2462.98	13.9209
GNB3	ENST00000435982	2384.08	15.2178
GNB3	ENST00000542751	2870.43	35.7863
GNPTG	ENST00000204679	2.07117	6.29123
GNPTG	ENST00000527137	91.2894	7.73302
GNPTG	ENST00000527168	148.516	16.616
GNPTG	ENST00000529957	139.05	22.2035
GPR179	ENST00000622573	36.0381	7.20445
GRK1	ENST00000606140	523.315	12.5177
GRM6	ENST00000519003	2.1074	8.57234
GRM6	ENST00000517717	273.468	16.235
GRM6	ENST00000650488	351.066	19.9909
GUCA1A	ENST00000654459	6624.87	40.5035
GUCA1A	ENST00000372958	6180.29	41.0034
GUCA1B	ENST00000230361	8471.7	82.7035
GUCY2D	ENST00000254854	304.165	7.67974
HARS	ENST00000504366	60.7319	6.88594
HARS	ENST00000431330	11.4302	7.88147
HARS	ENST00000509087	85.5102	12.2303
HARS	ENST00000504156	291.206	37.0536
HGSNAT	ENST00000523989	45.8871	6.97894
HGSNAT	ENST00000519705	52.8048	8.40852
HGSNAT	ENST00000521576	105.92	26.4887
HK1	ENST00000643399	215.734	5.57533
HK1	ENST00000359426	2636.12	72.4634
IDH3B	ENST00000492240	105.093	5.20068
IDH3B	ENST00000477689	10.7556	5.5423
IDH3B	ENST00000466999	177.667	7.68753
IDH3B	ENST00000479376	290.477	11.7612
IDH3B	ENST00000380843	703.563	33.5795
IFT140	ENST00000565298	7.41978	10.8004
IFT140	ENST00000361339	4.63696	23.0024
IFT172	ENST00000476693	111.597	7.2084
IFT172	ENST00000509128	87.5122	14.1234
IFT27	ENST00000415653	84.5937	9.43306
IFT27	ENST00000495555	72.7966	15.7314
IFT27	ENST00000433985	237.388	28.4696
IFT81	ENST00000550156	49.4858	7.68428
IFT81	ENST00000552912	223.486	33.0947
IMPDH1	ENST00000468842	208.823	6.51749
IMPDH1	ENST00000460045	235.682	6.56167
IMPDH1	ENST00000648462	362.648	8.92143
IMPDH1	ENST00000496200	49.5218	16.0442
IMPG1	ENST00000611179	3322.55	22.9144
IMPG1	ENST00000369950	7500.42	50.9946
IMPG2	ENST00000193391	1469.2	23.3206
IQCB1	ENST00000349820	65.0296	17.1784
IQCB1	ENST00000310864	172.439	36.5992
ITM2B	ENST00000607866	6460.95	43.5116
ITM2B	ENST00000648898	6399.67	44.2268
KCNJ13	ENST00000409779	38.7511	13.4643
KCNJ13	ENST00000233826	238.729	68.6661
KCNV2	ENST00000382082	1556.95	68.8319
KIAA1549	ENST00000440172	11.4774	5.80393
KIF3B	ENST00000375712	42.1134	5.89233
KIZ	ENST00000619189	54.7443	8.38112
KLHL7	ENST00000469576	48.6843	6.32556
KLHL7	ENST00000322275	67.9092	7.34955
KLHL7	ENST00000414163	75.065	8.5501
KLHL7	ENST00000521082	76.3105	9.05545
KLHL7	ENST00000469845	247.73	26.8662
LAMA1	ENST00000638611	3.6729	5.29211
LAMA1	ENST00000579014	5.78612	6.23808
LAMA1	ENST00000490190	6.62611	9.05279
LAMA1	ENST00000389658	8.63073	10.4965
LAMA1	ENST00000492048	9.40651	16.2022
LAMA1	ENST00000488064	14.3483	22.476
LCA5	ENST00000369846	36.1532	11.5844
LRAT	ENST00000510919	5.33873	9.61559
LRAT	ENST00000502474	5.39874	9.79964
LRAT	ENST00000500890	5.47992	11.2423
LRAT	ENST00000336356	5.95312	11.5138
LRAT	ENST00000507827	6.71629	12.256
LRAT	ENST00000499392	5.28304	13.2154
LRAT	ENST00000510733	7.9304	15.9445
LRIT3	ENST00000327908	64.7768	12.701
LRIT3	ENST00000594814	146.728	28.4931
LZTFL1	ENST00000411866	68.0492	14.165
LZTFL1	ENST00000296135	322.906	48.773
MAK	ENST00000474039	317.799	10.7056
MAK	ENST00000354489	567.953	15.7668
MAPKAPK3	ENST00000621469	12.272	6.6572
MAPKAPK3	ENST00000430409	7.42197	7.57245
MAPKAPK3	ENST00000357955	13.2219	10.3589
MERTK	ENST00000473065	24.0544	6.32947
MERTK	ENST00000449344	36.6846	26.1997
MFSD8	ENST00000503928	1.39773	12.1211
MKKS	ENST00000399054	463.628	40.4506
MKS1	ENST00000579358	28.295	8.6575
MKS1	ENST00000581180	59.2276	15.6138
MVK	ENST00000539696	1.06343	5.3653
MYO7A	ENST00000481532	106.663	17.1323
MYO7A	ENST00000409619	246.787	35.9229
NDP	ENST00000642620	456.519	96.8006
NEK2	ENST00000540251	2.47969	5.05895
NEK2	ENST00000489633	8.06008	18.0384
NEK2	ENST00000366999	12.363	22.7452
NMNAT1	ENST00000496751	3.26138	5.06945
NMNAT1	ENST00000462686	10.2468	5.92329
NMNAT1	ENST00000492735	12.9235	8.74138
NMNAT1	ENST00000377205	29.9517	16.3893
NMNAT1	ENST00000403197	33.2554	18.8347
NPHP1	ENST00000461707	49.7473	11.7438
NPHP1	ENST00000422492	74.2932	15.035
NPHP3	ENST00000515289	33.8484	7.72559
NPHP3	ENST00000632629	8.53846	8.30547
NPHP3	ENST00000474871	36.5735	9.95946
NPHP3	ENST00000493732	51.7666	10.3319
NPHP4	ENST00000468253	16.2855	6.30574
NPHP4	ENST00000460696	12.8687	7.53843
NPHP4	ENST00000378161	24.4364	8.90284
NR2E3	ENST00000563709	276.727	10.4972
NR2E3	ENST00000617575	744.117	29.6772
NRL	ENST00000397002	10942.5	71.7716
NRSN1	ENST00000475830	54.2009	5.80117
NRSN1	ENST00000463207	63.6134	8.31929
NRSN1	ENST00000378478	54.4815	9.20898
NRSN1	ENST00000378491	92.4006	12.8703
NRSN1	ENST00000378477	199.82	25.0308
NYX	ENST00000342595	5.7471	30.2217
NYX	ENST00000486842	5.54267	31.3625
NYX	ENST00000378220	6.33924	38.4158
OFD1	ENST00000474705	264.199	22.2293
OFD1	ENST00000464463	245.332	30.4867
OTX2	ENST00000339475	550.761	6.56775
OTX2	ENST00000408990	2265.48	31.5774
PANK2	ENST00000646394	13.4999	5.20397
PANK2	ENST00000621507	14.9788	5.71264
PANK2	ENST00000610179	18.485	6.85515
PANK2	ENST00000495692	26.5733	12.4658
PCARE	ENST00000602958	12.5097	15.8321
PCARE	ENST00000331664	229.526	40.8264
PCDH15	ENST00000476074	113.64	11.4028
PCDH15	ENST00000618301	205.569	19.0731
PCYT1A	ENST00000292823	44.496	9.44882
PCYT1A	ENST00000460827	71.8067	16.3319
PCYT1A	ENST00000431016	98.1213	28.0153
PDE6A	ENST00000512670	2318.68	8.27535
PDE6A	ENST00000613228	1291.22	10.2545
PDE6A	ENST00000255266	15153	48.4967
PDE6B	ENST00000461490	2349.96	30.8126
PDE6B	ENST00000429163	3317.14	31.6259
PDE6C	ENST00000371447	30.7087	7.44059
PDE6G	ENST00000331056	5166.81	10.203
PDE6G	ENST00000571224	27382	31.234
PDE6G	ENST00000574777	39781.1	50.4307
PDE6H	ENST00000266395	11138.6	96.6413
PNPLA6	ENST00000595352	3.82564	6.15955
PNPLA6	ENST00000597202	15.7342	21.7502
POC1B	ENST00000546740	21.3132	5.06174
POC1B	ENST00000549591	30.2511	6.88412
POC5	ENST00000428202	34.9472	5.18195
POMGNT1	ENST00000477114	78.4575	6.87822
POMGNT1	ENST00000485714	72.6025	7.59568
POMGNT1	ENST00000371984	265.773	28.0248
POMGNT1	ENST00000475642	99.2423	32.1293
PPT1	ENST00000439754	154.586	5.72468
PPT1	ENST00000433473	174.582	6.59139
PPT1	ENST00000530076	1698.11	67.9828
PRCD	ENST00000587813	3197.41	34.5514
PRDM13	ENST00000369214	6.61117	18.6302
PRDM13	ENST00000369215	9.05949	31.6842
PROM1	ENST00000513448	456.144	5.38019
PROM1	ENST00000539194	1262.95	15.1817
PROM1	ENST00000513946	1496.36	21.2129
PROM1	ENST00000540805	3485.53	37.2432
PRPF3	ENST00000324862	76.0221	7.53478
PRPF3	ENST00000470824	17.3081	9.73601
PRPF3	ENST00000476970	416.336	23.1013
PRPF31	ENST00000447810	25.5555	5.18754
PRPF31	ENST00000419967	28.8225	7.78261
PRPF31	ENST00000445124	104.561	13.4154
PRPF31	ENST00000321030	132.76	34.144
PRPF4	ENST00000488937	19.4336	7.99996
PRPF4	ENST00000374199	37.0523	11.1418
PRPF4	ENST00000374198	101.072	29.9103
PRPF6	ENST00000266079	716.907	80.8579
PRPF8	ENST00000573681	333.419	5.71371
PRPF8	ENST00000575116	2.11296	9.56728
PRPF8	ENST00000572723	277.992	17.9042
PRPF8	ENST00000304992	2271.04	38.7784
PRPH2	ENST00000230381	93.2311	20.1292
RAB28	ENST00000630951	92.8012	5.83654
RAB28	ENST00000508274	142.394	10.4262
RAB28	ENST00000504644	177.319	11.3699
RAB28	ENST00000330852	571.891	33.8616
RAB28	ENST00000288723	553.501	35.0134
RAX2	ENST00000555633	114.436	20.9265
RAX2	ENST00000555978	938.556	60.1971
RBP3	ENST00000584701	8980.78	87.4722
RBP4	ENST00000371464	1.92379	6.18183
RBP4	ENST00000371467	1.52387	7.3061
RBP4	ENST00000371469	6.70714	10.0384
RBP4	ENST00000629763	7.84065	10.9012
RCBTB1	ENST00000258646	631.895	52.488
RD3	ENST00000484910	1809	65.8846
RDH10	ENST00000521013	154.585	7.24109
RDH10	ENST00000521928	537.091	22.857
RDH11	ENST00000381346	1300.94	45.5071
RDH12	ENST00000267502	3163.17	84.7399
RDH5	ENST00000551444	16.5504	39.933
REEP6	ENST00000233596	505.05	19.3321
REEP6	ENST00000395479	1277.72	19.7836
RGR	ENST00000652092	375.196	10.2913
RGR	ENST00000358110	835.727	17.9916
RGR	ENST00000483660	945.707	18.8451
RGS9	ENST00000583473	172.5	6.71607
RGS9	ENST00000577186	494.639	16.7394
RGS9BP	ENST00000334176	78.3439	14.0462
RHO	ENST00000296271	89600.9	99.0126
RLBP1	ENST00000563254	76.6301	7.99419
RLBP1	ENST00000564388	1678.02	15.1138
RLBP1	ENST00000268125	5354.77	60.3362
ROM1	ENST00000534093	5769.75	18.9828
ROM1	ENST00000525947	7465.41	24.3619
RP1	ENST00000220676	3826.41	78.9931
RP1L1	ENST00000382483	25.9968	9.55831
RP2	ENST00000218340	83.6332	67.4725
RP9	ENST00000492391	37.1359	7.33033
RP9	ENST00000297157	143.199	35.7046
RPE65	ENST00000262340	28.7504	34.034
RPGR	ENST00000339363	55.0474	7.58074
RPGR	ENST00000476559	182.369	32.1323
RPGRIP1	ENST00000554303	325.25	10.0395
RPGRIP1	ENST00000553927	274.513	11.0671
RPGRIP1	ENST00000557606	491.53	16.7013
RPGRIP1L	ENST00000568009	5.86701	5.00279
RPGRIP1L	ENST00000566096	10.0587	8.01685
RPGRIP1L	ENST00000568653	14.4391	11.0803
RS1	ENST00000379984	1939.65	37.506
SAG	ENST00000473771	7031.15	7.38013
SAG	ENST00000483231	5502.02	8.03246
SAG	ENST00000474220	7191.09	18.7262
SAG	ENST00000409110	36408.2	32.5668
SAMD11	ENST00000341065	8.3301	20.2111
SDCCAG8	ENST00000496361	29.4692	6.0246
SDCCAG8	ENST00000482234	81.6771	17.4339
SEMA4A	ENST00000484155	2.37209	5.31588
SLC24A1	ENST00000544319	356.805	6.43467
SLC24A1	ENST00000546330	214.547	7.34141
SLC24A1	ENST00000261892	619.587	8.6732
SLC24A1	ENST00000449142	902.556	11.4149
SLC24A1	ENST00000505666	3499.32	49.3933
SLC4A7	ENST00000491211	114.005	5.94509
SLC4A7	ENST00000419036	909.405	43.4117
SLC7A14	ENST00000231706	49.279	28.1634
SNRNP200	ENST00000480615	286.445	8.45997
SNRNP200	ENST00000323853	540.531	16.6002
SNRNP200	ENST00000497539	712.798	39.4626
SPATA7	ENST00000556406	28.6228	7.47756
SPATA7	ENST00000553626	35.1714	7.8234
SPATA7	ENST00000553303	32.1287	8.58003
SPATA7	ENST00000356583	33.4556	10.5708
SPATA7	ENST00000556666	41.2869	11.0068
TIMP3	ENST00000266085	561.79	70.6757
TMEM216	ENST00000541473	19.9463	8.05164
TMEM216	ENST00000544795	51.6098	23.6678
TOPORS	ENST00000360538	73.2998	29.2804
TOPORS	ENST00000379858	208.743	70.7196
TRIM32	ENST00000411410	17.7354	17.2951
TRIM32	ENST00000450136	19.1471	19.1586
TRIM32	ENST00000373983	19.9545	19.5552
TRNT1	ENST00000650839	24.8164	6.93573
TRNT1	ENST00000434583	35.1481	9.88897
TRNT1	ENST00000339437	55.5552	13.8214
TRPM1	ENST00000558212	92.0353	9.21537
TRPM1	ENST00000397795	350.686	42.802
TTC8	ENST00000557580	498.597	38.5802
TTLL5	ENST00000554487	18.8302	12.6046
TTPA	ENST00000260116	22.1485	39.5349
TUB	ENST00000299506	266.557	22.6883
TULP1	ENST00000229771	11.6488	5.45893
TULP1	ENST00000496434	910.039	10.6273
TULP1	ENST00000495781	988.19	13.3207
UNC119	ENST00000487844	1489.46	5.44304
UNC119	ENST00000470125	2047.09	6.62163
UNC119	ENST00000484980	3681.29	10.0394
UNC119	ENST00000301032	6719.79	22.1612
UNC119	ENST00000335765	7597.51	24.0984
USH1C	ENST00000527020	45.9255	5.94586
USH1C	ENST00000624811	42.5404	6.74227
USH1C	ENST00000527551	34.8903	7.00984
USH1C	ENST00000318024	78.175	11.9054
USH1G	ENST00000614341	21.4235	98.2275
USH2A	ENST00000307340	133.635	22.2636
WDPCP	ENST00000272321	23.2197	7.92976
WDR19	ENST00000510315	109.357	8.64016
WDR19	ENST00000512534	141.551	12.5224
WDR19	ENST00000512588	234.495	38.538
WDR34	ENST00000473486	15.1339	5.47029
WDR34	ENST00000372715	17.1083	24.6765
WHRN	ENST00000265134	17.1506	18.8186
WHRN	ENST00000374059	164.94	38.9866
ZNF408	ENST00000531866	6.61849	11.4855
ZNF408	ENST00000311764	10.1166	16.1966
ZNF408	ENST00000527008	11.5787	34.4691
ZNF423	ENST00000567169	7.16428	7.52949
ZNF423	ENST00000562871	7.58677	8.60788
ZNF423	ENST00000262383	8.10932	8.64487
ZNF423	ENST00000561648	7.91673	9.08858
ZNF423	ENST00000563137	9.04913	9.55118
ZNF423	ENST00000535559	8.56753	13.8978
ZNF513	ENST00000407879	36.2738	23.6075
ZNF513	ENST00000323703	19.2585	36.8083
