# Supplementary material for: Definition of the transcriptional units of inherited retinal disease genes by meta-analysis of human retinal transcriptome data
Source: BMC Genomics. 2023 Apr 18;24:206. doi: 10.1186/s12864-023-09300-w (PMC10111803; doi:10.1186/s12864-023-09300-w)
Supplement: Supplementary file 6 — Additional file 6:Supplementary Dataset File 6. Putative novel IRD transcripts with a) more than 1 median TPM and b) relative contribution to overall expression of the corresponding gene greater than 5%. [file 12864_2023_9300_MOESM6_ESM.xlsx]

## Sheet: Sup Tab6
Supplementary Dataset File 6: Putative novel IRD transcripts with a) more than 1 median TPM and b) relative contribution to overall expression of the corresponding gene greater than 5%
Gene	Transcript_ID	median_TPM	Gene expression (%)
ABHD12	MSTRG.25097.1	45.9858	5.28416
ABHD12	MSTRG.25097.3	80.2858	7.41233
ABHD12	MSTRG.25097.8	42.0005	5.1304
ACBD5	MSTRG.4385.9	422.224	50.4769
ADAM9	MSTRG.39118.2	218.408	27.5391
ADAM9	MSTRG.39118.18	32.1044	11.6057
ADGRA3	MSTRG.30224.11	24.5452	7.43693
ADGRA3	MSTRG.30224.13	24.2347	6.6806
ADGRV1	MSTRG.32768.74	116.035	20.8503
ADIPOR1	MSTRG.3248.6	273.266	13.2134
AGBL5	MSTRG.21878.43	59.4782	10.6089
AGBL5	MSTRG.21878.30	73.7704	14.3018
AIPL1	MSTRG.16491.27	1495.45	6.68459
ALMS1	MSTRG.22557.80	35.1676	11.425
ARHGEF18	MSTRG.19754.10	18.0227	9.53887
ARHGEF18	MSTRG.19754.23	6.79222	12.711
ARHGEF18	MSTRG.19754.5	5.7044	6.186
ARL3	MSTRG.5459.21	1327.29	33.6934
ARL3	MSTRG.5459.4	1934.48	47.8391
ARL6	MSTRG.28436.16	121.757	9.16338
ARL6	MSTRG.28436.34	82.9794	6.62935
ARSG	MSTRG.18217.47	20.2955	6.3643
ARSG	MSTRG.18217.53	20.9665	6.27067
ARSG	MSTRG.18217.50	20.1617	5.54699
ARSG	MSTRG.18217.57	22.2515	7.2846
ARSG	MSTRG.18217.63	20.6047	5.71863
ASRGL1	MSTRG.6811.1	98.6226	16.5113
ASRGL1	MSTRG.6811.18	78.9124	14.7734
ATF6	MSTRG.2704.19	60.8787	11.0261
ATF6	MSTRG.2704.13	47.213	8.46035
ATF6	MSTRG.2704.15	202.298	41.8742
ATF6	MSTRG.2704.18	46.9915	8.28958
ATF6	MSTRG.2704.16	33.0037	5.61892
BBIP1	MSTRG.5536.9	124.773	9.52905
BBIP1	MSTRG.5536.10	131.194	10.3722
BBS1	MSTRG.7009.36	38.2434	6.90984
BBS10	MSTRG.9455.7	40.0532	12.9372
BBS10	MSTRG.9455.5	20.3681	7.07562
BBS10	MSTRG.9455.4	30.0243	9.7689
BBS10	MSTRG.9455.3	22.071	6.76619
BBS10	MSTRG.9455.8	41.6654	16.6039
BBS10	MSTRG.9455.6	65.8595	22.3497
BBS12	MSTRG.31154.3	9.02436	5.25969
BBS2	MSTRG.15604.27	153.217	6.66456
BBS2	MSTRG.15604.34	448.029	16.7756
BBS4	MSTRG.13862.1	136.017	7.66005
BBS4	MSTRG.13862.8	68.8583	5.34286
BBS5	MSTRG.23749.10	26.7132	5.7029
BBS5	MSTRG.23749.31	45.7027	5.28116
BBS5	MSTRG.23749.40	47.113	5.08792
BBS5	MSTRG.23749.30	75.0754	8.33019
BBS5	MSTRG.23749.26	74.5637	10.7482
BBS7	MSTRG.31150.3	121.554	9.445
BBS7	MSTRG.31150.10	122.134	9.78809
BBS7	MSTRG.31150.11	147.765	11.1965
BBS7	MSTRG.31150.12	95.0133	6.26623
BBS9	MSTRG.36701.17	291.612	26.8515
BEST1	MSTRG.6801.4	80.0979	34.1848
BEST1	MSTRG.6801.1	35.0767	15.4764
C1QTNF5	MSTRG.7866.4	23.4262	39.4808
C8orf37	MSTRG.39704.2	35.6241	24.425
C8orf37	MSTRG.39704.7	13.3714	10.3279
C8orf37	MSTRG.39704.5	17.0971	12.5012
C8orf37	MSTRG.39704.1	3.57546	9.96062
C8orf37	MSTRG.39704.4	14.458	9.62958
C8orf37	MSTRG.39704.9	8.91445	5.63682
C8orf37	MSTRG.39704.8	11.2862	8.29037
CABP4	MSTRG.7052.9	50.5221	5.20656
CABP4	MSTRG.7052.23	34.3864	8.21537
CABP4	MSTRG.7052.20	66.3095	5.28464
CABP4	MSTRG.7052.18	64.4596	5.41775
CABP4	MSTRG.7052.4	95.1027	10.3495
CABP4	MSTRG.7052.7	151.666	12.9617
CACNA1F	MSTRG.42860.10	900.957	39.5987
CACNA2D4	MSTRG.8123.18	242.737	5.70464
CACNA2D4	MSTRG.8123.9	1033.02	28.9798
CC2D2A	MSTRG.30158.28	118.228	5.29301
CDH23	MSTRG.4931.31	37.8134	5.79568
CDH23	MSTRG.4931.32	51.7002	6.27714
CDH3	MSTRG.15810.15	2.63879	7.59143
CDHR1	MSTRG.5130.3	943.586	10.9292
CEP164	MSTRG.7836.44	22.6643	6.2063
CEP164	MSTRG.7836.149	28.1539	7.59605
CEP19	MSTRG.29791.1	14.1792	8.97188
CEP19	MSTRG.29791.3	91.926	50.3265
CEP250	MSTRG.25248.4	50.3832	14.9379
CEP290	MSTRG.9562.6	29.3748	5.83773
CEP290	MSTRG.9562.7	37.1464	7.09805
CEP290	MSTRG.9562.8	97.6883	17.2554
CEP78	MSTRG.41165.33	20.3821	6.77701
CERKL	MSTRG.23909.5	180.55	25.6707
CERKL	MSTRG.23909.12	50.1505	9.45038
CERKL	MSTRG.23909.13	43.3974	7.94226
CERKL	MSTRG.23909.10	48.2058	8.49689
CERKL	MSTRG.23909.14	54.2295	8.36681
CFAP410	MSTRG.26279.24	17.8284	21.4836
CHM	MSTRG.43237.6	22.5772	6.21656
CHM	MSTRG.43237.2	25.2166	7.40843
CHM	MSTRG.43237.9	25.2419	7.43805
CHM	MSTRG.43237.7	21.701	5.82388
CHM	MSTRG.43237.1	30.5195	8.53874
CIB2	MSTRG.14025.5	18.8297	13.1298
CIB2	MSTRG.14025.2	19.3131	21.4673
CIB2	MSTRG.14025.4	29.0083	27.6643
CLCC1	MSTRG.1903.11	24.8833	5.93499
CLCC1	MSTRG.1903.12	22.7031	5.38168
CLCC1	MSTRG.1903.14	21.861	5.08609
CLCC1	MSTRG.1903.27	25.661	5.80512
CLCC1	MSTRG.1903.16	38.8148	11.6948
CLN3	MSTRG.15200.30	11.6975	8.59747
CLN3	MSTRG.15200.18	24.226	6.11504
CLRN1	MSTRG.29196.32	17.5712	5.54511
CLRN1	MSTRG.29196.26	19.5534	5.07421
CLRN1	MSTRG.29196.28	16.8855	5.20505
CLRN1	MSTRG.29196.33	22.8922	7.64761
CLRN1	MSTRG.29196.25	21.4754	6.30887
CNGA3	MSTRG.22934.5	9.51289	9.39033
CNGA3	MSTRG.22934.1	11.3631	13.1255
CNGA3	MSTRG.22934.10	11.198	13.2387
CNGA3	MSTRG.22934.8	12.0461	13.7281
CNGB1	MSTRG.15663.24	1016.4	6.81264
CNGB1	MSTRG.15663.22	3034.59	26.1427
CNGB1	MSTRG.15663.28	2049.73	11.4293
CNGB1	MSTRG.15663.13	1759.39	8.37179
CNGB1	MSTRG.15663.26	1170.28	8.25274
CNGB3	MSTRG.39631.6	23.8017	5.05215
CNGB3	MSTRG.39631.2	31.763	6.10017
CNNM4	MSTRG.22911.7	59.0635	7.19629
CNNM4	MSTRG.22911.9	51.3659	6.57424
CNNM4	MSTRG.22911.10	59.7522	6.80925
CNNM4	MSTRG.22911.14	202.043	19.7866
CNNM4	MSTRG.22911.6	59.6788	8.84563
CNNM4	MSTRG.22911.16	59.4164	5.95789
CRB1	MSTRG.3154.14	313.412	18.4339
CRX	MSTRG.21022.15	2253.76	16.2508
CSPP1	MSTRG.39426.122	50.7797	8.95668
CSPP1	MSTRG.39426.125	43.5995	8.6549
CTNNA1	MSTRG.33315.42	112.725	6.12113
CWC27	MSTRG.32403.4	25.2481	6.57557
CWC27	MSTRG.32403.10	20.4649	10.178
CWC27	MSTRG.32403.2	68.5126	21.6672
CWC27	MSTRG.32403.12	20.8372	5.47889
CYP4V2	MSTRG.31779.95	43.4773	6.81437
DHX38	MSTRG.15921.3	90.025	9.71908
DYNC2H1	MSTRG.7594.3	24.203	5.69121
DYNC2H1	MSTRG.7594.1	23.803	5.55404
DYNC2H1	MSTRG.7594.6	22.4464	5.02114
EMC1	MSTRG.461.35	88.4235	6.99543
EXOSC2	MSTRG.41915.18	71.4778	16.6027
EYS	MSTRG.35140.25	65.5409	6.84232
EYS	MSTRG.35140.34	84.774	8.02756
EYS	MSTRG.35140.36	55.04	5.56315
EYS	MSTRG.35140.26	29.4518	5.20332
FAM161A	MSTRG.22355.26	106.31	7.00768
FAM161A	MSTRG.22355.18	149.078	9.41897
FLVCR1	MSTRG.3464.13	12.8194	5.27624
FLVCR1	MSTRG.3464.7	27.6698	11.4708
GNAT1	MSTRG.28025.2	2142.97	7.58355
GNB3	MSTRG.8233.71	730.902	5.25679
GNB3	MSTRG.8233.72	2027.24	14.1496
GNPTG	MSTRG.14581.19	46.9279	5.24192
GNPTG	MSTRG.14581.20	64.2713	6.86913
GNPTG	MSTRG.14581.12	76.9012	8.93604
GPR179	MSTRG.17361.9	92.4319	29.4761
GPR179	MSTRG.17361.11	58.0548	17.7961
GPR179	MSTRG.17361.4	26.186	5.01078
GPR179	MSTRG.17361.8	30.076	6.27965
GRK1	MSTRG.11272.12	476.21	15.505
GRK1	MSTRG.11272.11	1763.53	57.9624
GRM6	MSTRG.33986.41	186.039	8.9796
GRM6	MSTRG.33986.30	201.976	12.834
GUCA1A	MSTRG.34889.11	1504.35	9.88441
GUCA1A	MSTRG.34889.16	749.008	5.11555
GUCA1B	MSTRG.34890.7	709.53	7.3881
GUCY2D	MSTRG.16557.6	187.489	6.05056
GUCY2D	MSTRG.16557.9	1748.8	51.7678
GUCY2D	MSTRG.16557.2	399.149	9.45143
GUCY2D	MSTRG.16557.10	547.181	16.3869
HARS1	MSTRG.33399.2	45.0501	5.31886
HARS1	MSTRG.33399.3	45.8967	6.56779
HGSNAT	MSTRG.39191.15	42.0177	5.8323
IDH3B	MSTRG.24816.3	262.22	12.4172
IFT140	MSTRG.14608.7	28.4917	6.68113
IFT140	MSTRG.14608.3	62.7785	15.6094
IFT172	MSTRG.21899.4	141.017	17.8427
IFT27	MSTRG.26996.5	79.755	14.7141
IFT27	MSTRG.26996.9	136.267	14.0998
IFT81	MSTRG.9887.1	76.8612	11.8985
IFT81	MSTRG.9887.2	45.3382	6.65256
IFT81	MSTRG.9887.5	65.0475	9.83325
IMPDH1	MSTRG.37959.3	31.7969	9.57818
IMPDH1	MSTRG.37959.15	393.054	9.62426
IMPG1	MSTRG.35248.10	573.882	7.43892
IMPG1	MSTRG.35248.9	513.955	8.77295
IMPG2	MSTRG.28479.4	1353.68	22.8636
IMPG2	MSTRG.28479.5	1570.81	25.7287
IMPG2	MSTRG.28479.6	1344.02	20.9542
INPP5E	MSTRG.42042.8	140.024	32.5686
INPP5E	MSTRG.42042.1	27.4126	5.76316
INPP5E	MSTRG.42042.3	36.6808	15.7813
INPP5E	MSTRG.42042.4	17.2618	13.316
INPP5E	MSTRG.42042.7	102.102	23.3242
IQCB1	MSTRG.28728.2	62.8454	12.2772
IQCB1	MSTRG.28728.7	40.4296	9.85977
IQCB1	MSTRG.28728.3	32.0174	6.47675
IQCB1	MSTRG.28728.5	20.7555	5.37081
KCNV2	MSTRG.40364.4	93.6091	9.90271
KCNV2	MSTRG.40364.2	306.369	11.9001
KCNV2	MSTRG.40364.5	187.244	7.98532
KIAA1549	MSTRG.38096.6	10.8518	5.39343
KIAA1549	MSTRG.38096.2	12.8737	5.94982
KIAA1549	MSTRG.38096.16	12.6976	6.43428
KIAA1549	MSTRG.38096.15	11.5046	5.45339
KIAA1549	MSTRG.38096.12	11.3538	5.6898
KIAA1549	MSTRG.38096.10	6.02247	5.86233
KIAA1549	MSTRG.38096.8	10.2832	5.20212
KIAA1549	MSTRG.38096.14	11.2651	5.30025
KIAA1549	MSTRG.38096.13	19.0075	10.2094
KIAA1549	MSTRG.38096.4	15.1949	13.0514
KIF3B	MSTRG.25193.7	41.3754	5.756
KIF3B	MSTRG.25193.4	67.5114	10.2749
KIF3B	MSTRG.25193.12	39.9667	5.31334
KIF3B	MSTRG.25193.2	46.6174	6.69712
KIF3B	MSTRG.25193.3	46.4092	6.1298
KIF3B	MSTRG.25193.6	52.6746	7.09729
KIF3B	MSTRG.25193.5	44.9195	6.20977
KIZ	MSTRG.25047.31	119.272	16.6258
KIZ	MSTRG.25047.18	28.317	6.86187
KLHL7	MSTRG.36555.13	97.7903	12.3059
LAMA1	MSTRG.18674.6	6.54985	8.84349
LAMA1	MSTRG.18674.8	5.51655	6.36889
LCA5	MSTRG.35260.10	77.776	24.811
LCA5	MSTRG.35260.11	20.0301	5.29371
LCA5	MSTRG.35260.7	34.4924	9.70795
LCA5	MSTRG.35260.8	19.5567	5.39165
LCA5	MSTRG.35260.9	22.401	6.43835
LCA5	MSTRG.35260.4	18.0986	5.11399
LCA5	MSTRG.35260.5	23.3466	6.27262
LCA5	MSTRG.35260.6	44.2558	13.6424
LRAT	MSTRG.31449.4	6.68572	13.4992
LRIT3	MSTRG.31029.17	19.0953	6.84814
LRIT3	MSTRG.31029.19	135.75	24.5886
LZTFL1	MSTRG.27911.9	35.3562	5.85369
MAK	MSTRG.34222.19	234.325	6.27875
MAK	MSTRG.34222.17	336.54	9.32372
MAK	MSTRG.34222.23	295.925	7.65885
MAK	MSTRG.34222.7	314.879	9.36009
MAK	MSTRG.34222.4	309.449	13.3577
MAPKAPK3	MSTRG.28046.22	27.8743	17.5436
MAPKAPK3	MSTRG.28046.25	10.4179	6.02243
MERTK	MSTRG.23118.16	29.7453	8.07953
MERTK	MSTRG.23118.14	48.7544	10.7729
MERTK	MSTRG.23118.8	30.2739	7.81437
MFSD8	MSTRG.31192.88	36.1787	5.26557
MKKS	MSTRG.24932.9	56.2664	5.77633
MKKS	MSTRG.24932.6	325.69	41.591
MKS1	MSTRG.17903.1	33.2477	11.1319
MKS1	MSTRG.17903.5	19.147	6.12316
MYO7A	MSTRG.7318.42	37.5492	5.89108
NEK2	MSTRG.3421.4	21.5129	42.0198
NEK2	MSTRG.3421.3	3.47995	5.63195
NEUROD1	MSTRG.23909.63	2497	74.6631
NEUROD1	MSTRG.23909.64	643.026	20.4752
NMNAT1	MSTRG.240.10	19.1814	11.0701
NMNAT1	MSTRG.240.1	12.8693	7.95564
NPHP1	MSTRG.23081.13	30.3484	6.69986
NPHP1	MSTRG.23081.11	23.9188	5.54968
NPHP3	MSTRG.28956.16	37.2631	7.36289
NPHP3	MSTRG.28956.20	32.085	7.43949
NPHP4	MSTRG.151.41	5.12015	11.5314
NR2E3	MSTRG.13850.14	289.753	9.3888
NR2E3	MSTRG.13850.20	540.276	15.7132
NR2E3	MSTRG.13850.19	188.86	5.90841
NRL	MSTRG.11524.8	1790.6	11.7021
NRSN1	MSTRG.34332.17	96.1109	10.9391
OTX2	MSTRG.12023.7	771.601	9.31811
OTX2	MSTRG.12023.4	2527.83	36.854
PANK2	MSTRG.24857.10	23.3226	9.3529
PANK2	MSTRG.24857.17	25.0033	8.79234
PANK2	MSTRG.24857.16	29.058	10.695
PCARE	MSTRG.21938.11	42.7796	5.44251
PCARE	MSTRG.21938.15	29.4584	5.22068
PCDH15	MSTRG.4755.10	64.3426	6.04727
PCDH15	MSTRG.4755.19	130.904	11.8472
PCYT1A	MSTRG.29772.14	15.8438	5.66942
PCYT1A	MSTRG.29772.9	33.5414	8.11699
PDE6A	MSTRG.33548.14	1057.25	5.17993
PDE6A	MSTRG.33548.7	2763.35	12.4832
PDE6B	MSTRG.29862.37	495.06	8.0392
PDE6C	MSTRG.5276.7	83.7642	15.6548
PDE6C	MSTRG.5276.3	99.6414	21.4422
PDE6C	MSTRG.5276.12	177.614	35.6308
PITPNM3	MSTRG.16491.52	39.2134	9.5435
PITPNM3	MSTRG.16491.43	218.672	50.6087
PLA2G5	MSTRG.454.30	136.014	20.5067
PLA2G5	MSTRG.454.10	143.288	16.8937
PLA2G5	MSTRG.454.23	123.689	19.4363
PLA2G5	MSTRG.454.8	42.8785	5.35491
PNPLA6	MSTRG.19771.61	31.6432	16.5631
POC1B	MSTRG.9580.23	15.1225	6.49328
POC1B	MSTRG.9580.34	37.952	8.78521
POC1B	MSTRG.9580.8	21.8025	6.09651
POC5	MSTRG.32583.15	53.7982	16.2769
POC5	MSTRG.32583.22	62.3155	8.30835
POC5	MSTRG.32583.13	73.7258	13.3182
POC5	MSTRG.32583.6	36.7958	5.10717
POC5	MSTRG.32583.12	60.907	7.50055
POMGNT1	MSTRG.1138.5	199.153	14.909
PRCD	MSTRG.18347.19	510.869	9.02798
PRCD	MSTRG.18347.37	628.24	6.82668
PRCD	MSTRG.18347.42	837.899	10.2946
PRDM13	MSTRG.35426.2	7.69533	28.8426
PROS1	MSTRG.28402.3	182.838	41.1268
PROS1	MSTRG.28402.14	34.6638	5.24595
PROS1	MSTRG.28402.15	93.4763	19.7493
PRPF31	MSTRG.21370.15	2.81471	15.0584
PRPF31	MSTRG.21370.14	25.5883	7.63643
PRPF4	MSTRG.41620.8	59.0331	18.2507
PRPF4	MSTRG.41620.9	37.0682	11.9927
PRPF4	MSTRG.41620.3	49.9717	13.4219
PRPF4	MSTRG.41620.5	25.5963	7.28264
PRPH2	MSTRG.34897.3	891.351	11.9528
PRPH2	MSTRG.34897.2	2976.84	22.8895
PRPH2	MSTRG.34897.5	1022.74	10.5011
PRPH2	MSTRG.34897.4	2614.4	28.9532
RAX2	MSTRG.19624.6	198.21	6.41941
RBP3	MSTRG.4643.1	71.9965	6.55872
RBP4	MSTRG.5275.2	23.4749	27.5848
RBP4	MSTRG.5275.1	11.2598	15.5696
RBP4	MSTRG.5275.5	3.11821	5.65659
RBP4	MSTRG.5275.6	12.8822	16.7615
RD3	MSTRG.3431.4	147.125	6.34294
RD3	MSTRG.3431.9	404.918	16.1437
RD3	MSTRG.3431.1	187.135	7.25886
RDH10	MSTRG.39469.8	121.318	5.36137
RDH10	MSTRG.39469.5	918.765	38.4878
RDH11	MSTRG.12196.48	25.4406	6.26098
RDH11	MSTRG.12196.56	181.1	6.63473
RDH11	MSTRG.12196.30	637.027	20.5494
RDH12	MSTRG.12169.8	270.779	6.1579
RDH5	MSTRG.9138.5	15.7463	7.38167
RDH5	MSTRG.9138.3	111.33	22.0039
RDH5	MSTRG.9138.4	62.7485	9.88925
REEP6	MSTRG.19519.1	173.571	10.6007
REEP6	MSTRG.19519.6	517.085	19.568
REEP6	MSTRG.19519.7	2615.77	27.3995
RGR	MSTRG.5132.34	439.555	8.43093
RGR	MSTRG.5132.5	314.466	6.09
RGS9	MSTRG.18085.16	1620.06	50.4638
RGS9	MSTRG.18085.11	344.081	10.5183
RGS9BP	MSTRG.20452.5	84.3979	9.25937
RGS9BP	MSTRG.20452.8	251.082	28.8948
RGS9BP	MSTRG.20452.9	366.888	44.9417
ROM1	MSTRG.6823.5	937.779	6.21631
ROM1	MSTRG.6823.6	3212.7	8.30079
ROM1	MSTRG.6823.7	11241.3	40.9152
RP1L1	MSTRG.38681.13	78.8217	9.17942
RP1L1	MSTRG.38681.10	208.212	22.4239
RP1L1	MSTRG.38681.25	86.96	11.5174
RP1L1	MSTRG.38681.22	52.5483	5.5517
RP2	MSTRG.42723.2	39.2486	32.5275
RP9	MSTRG.36694.59	11.205	7.00032
RP9	MSTRG.36694.51	54.6753	17.8713
RP9	MSTRG.36694.58	46.5341	9.7997
RPE65	MSTRG.1461.9	17.3693	10.5407
RPE65	MSTRG.1461.2	10.6452	6.68792
RPE65	MSTRG.1461.7	10.9733	5.38273
RPE65	MSTRG.1461.8	13.0703	7.4177
RPE65	MSTRG.1461.11	21.3405	16.0876
RPGR	MSTRG.42641.8	111.782	14.9902
RPGR	MSTRG.42641.13	55.4064	8.00297
RPGRIP1	MSTRG.11453.88	227.06	5.06478
RPGRIP1L	MSTRG.15568.15	5.56259	5.65019
RS1	MSTRG.42472.11	1494.33	30.7109
RS1	MSTRG.42472.12	444.358	11.3456
RS1	MSTRG.42472.8	617.123	11.0904
SAG	MSTRG.24624.1	13353.4	11.8752
SAMD11	MSTRG.18.48	43.0544	8.67662
SAMD11	MSTRG.18.47	20.9378	7.04094
SAMD11	MSTRG.18.54	15.3858	5.37581
SAMD11	MSTRG.18.45	36.4854	5.44619
SAMD11	MSTRG.18.52	17.1623	7.53046
SDCCAG8	MSTRG.3915.25	24.2319	6.37042
SEMA4A	MSTRG.2572.104	34.4445	29.8182
SLC24A1	MSTRG.13774.11	444.994	5.73698
SLC4A7	MSTRG.27665.7	190.363	9.67207
SLC4A7	MSTRG.27665.6	112.105	6.02534
SLC4A7	MSTRG.27665.1	128.17	6.54425
SLC7A14	MSTRG.29371.3	47.0791	29.7266
SLC7A14	MSTRG.29371.4	56.437	28.2322
SLC7A14	MSTRG.29371.1	22.4919	11.4067
SNRNP200	MSTRG.22898.3	739.916	21.1253
SPATA7	MSTRG.12479.16	21.4932	5.46965
TIMP3	MSTRG.26932.4	98.0197	15.3698
TIMP3	MSTRG.26932.3	104.224	12.0153
TMEM216	MSTRG.6782.28	12.7655	8.77636
TRIM32	MSTRG.41662.4	16.0728	15.9469
TRIM32	MSTRG.41662.5	15.7182	15.3481
TRIM32	MSTRG.41662.6	12.7455	12.6961
TRNT1	MSTRG.27356.18	35.2871	8.68228
TRNT1	MSTRG.27356.26	30.5385	7.46423
TTC8	MSTRG.12505.1	71.9952	5.53502
TTPA	MSTRG.39329.17	5.13281	14.3497
TTPA	MSTRG.39329.16	2.8832	14.0145
TTPA	MSTRG.39329.2	3.95337	9.39116
TTPA	MSTRG.39329.4	8.19693	22.4261
TUB	MSTRG.6096.4	211.645	15.055
TUB	MSTRG.6096.2	93.9507	6.90764
TUB	MSTRG.6096.6	102.018	7.12637
TUB	MSTRG.6096.7	211.668	18.5635
TUB	MSTRG.6096.10	149.577	12.6913
TULP1	MSTRG.34787.27	27.38	12.2153
TULP1	MSTRG.34787.37	475.078	6.31035
TULP1	MSTRG.34787.34	2193.68	22.7887
UNC119	MSTRG.17051.8	5437.92	20.7554
UNC119	MSTRG.17051.7	345.664	5.96689
USH2A	MSTRG.3489.14	30.9112	5.98891
USH2A	MSTRG.3489.3	91.5802	14.7597
WDPCP	MSTRG.22399.13	20.9499	10.7271
WDPCP	MSTRG.22399.21	18.7438	12.3128
WDPCP	MSTRG.22399.8	39.8297	16.0948
WDPCP	MSTRG.22399.25	11.582	6.00993
WDPCP	MSTRG.22399.35	18.566	6.15901
WDR19	MSTRG.30307.5	69.4476	5.10898
WDR34	MSTRG.41860.2	14.3737	5.74241
WDR34(DYNC2I2)	MSTRG.41860.6	129.837	45.1496
WHRN	MSTRG.41635.21	33.0226	5.70768
ZNF408	MSTRG.6569.5	12.4588	25.665
ZNF408	MSTRG.6569.4	6.91813	8.38385
ZNF423	MSTRG.15493.5	6.14697	5.639
ZNF423	MSTRG.15493.4	8.42148	9.91502
ZNF423	MSTRG.15493.3	15.4378	20.2201
ZNF513	MSTRG.21895.4	33.6017	15.4354
ZNF513	MSTRG.21895.2	16.6478	6.04458
ZNF513	MSTRG.21895.8	14.6888	5.22661
